# Supplementary material for: Activation of the essential kinase PDK1 by phosphoinositide-driven trans-autophosphorylation
Source: Nat Commun. 2022 Apr 6;13:1874. doi: 10.1038/s41467-022-29368-4 (PMC8986801; doi:10.1038/s41467-022-29368-4)
Supplement: Supplementary file 4 — Source Data [file 41467_2022_29368_MOESM4_ESM.xlsx]

## Sheet: Fig_2E-H_PDK1 mon v dim
data corresponds to figure 2 E-H																							Methods:	HDX reactions for PDK1SKD S241A (monomer) and PDK1SKD-PIF S241A (dimer) were conducted in a final reaction volume of 10 µL with a final concentration of 6.7 µM and 26.8 µM for PDK1SKD S241A and PDK1SKD-PIF S241A, respectively. The reaction was initiated by the addition of 7.0 µL of D2O buffer (20mM pH7.5 HEPES, 100mM NaCl, 94% D2O (V/V)) to 3.0 µL of protein solution (final D2O concentration of 6…
						% deuterium incorporation																					% deuterium changes										T-Test
PDK1						PDK1 monomer									PDK1 dimer												PDK1 monomer vs dimer																		Peptide coverage map
S	E	Max D	RT	Z	Sequence	3s	SD	30s	SD	300s	SD	3000s	SD		3s	SD	30s	SD	300s	SD	3000s	SD					3s	SD	30s	SD	300s	SD	3000s	SD		3s	30s	300s	3000s
71	81	7	3.435	3	GPQPRKKRPED	30.4887	0.543125	33.009	0.373193	46.265	1.1091	48.171	0.292323		24.992	0.281608	29.518	0.566691	41.8593	0.36002	47.516	0.317869		Average % Deuterium incorporation	100		5.49667	0.824732	3.491	0.939884	4.40567	1.46912	0.655	0.610193		0.000567258	0.00160776	0.0137699	0.060587		Increase in exchange	5-10%
71	93	19	9.48	4	GPQPRKKRPEDFKFGKILGEGSF	15.1833	1.03279	17.801	1.16464	28.4763	0.350522	32.0913	1.09655		11.7957	0.214684	17.0053	0.404595	27.0923	0.395399	29.6247	0.409991			90		3.38767	1.24748	0.795667	1.56924	1.384	0.74592	2.46667	1.50654		0.0255287	0.359653	0.0109331	0.0461538			10-30%
71	95	21	9.405	3	GPQPRKKRPEDFKFGKILGEGSFST	14.38	0.916103	17.0347	0.722884	28.179	0.22651	32.278	1.17085		11.1293	0.542074	16.453	0.391192	26.5537	0.808679	31.3407	0.415406			80		3.25067	1.45818	0.581667	1.11408	1.62533	1.03519	0.937333	1.58626		0.0107801	0.305534	0.0640865	0.298738			>30%
94	98	3	9.18	1	STVVL	1.72667	0.911127	1.37367	0.280029	3.873	0.93529	21.993	1.11075		1.235	0.51259	1.09633	0.234905	2.53233	0.67085	7.53733	0.494502			70		0.491667	1.42372	0.277333	0.514934	1.34067	1.60614	14.4557	1.60525		0.473784	0.262651	0.127234	0.000440745		No change	-5-5%
94	101	6	6.76	2	STVVLARE	2.337	0.257214	2.87033	0.180788	5.27767	0.520587	23.0767	0.517495		2.546	0.0798999	2.034	0.198275	3.218	0.489298	7.00067	0.333924			60		-0.209	0.337114	0.836333	0.379063	2.05967	1.00989	16.076	0.851419		0.292616	0.00544737	0.00750903	6.48938e-06		Decrease in exchange	5-10%
94	107	12	8.79	3	STVVLARELATSRE	12.0433	0.873525	14.277	0.480189	23.8877	0.297619	42.082	0.447943		10.562	0.296729	15.692	0.56011	26.5223	0.510547	31.1597	0.928518			50		1.48133	1.17025	-1.415	1.0403	-2.63467	0.808167	10.9223	1.37646		0.0855303	0.0306131	0.00350961	0.000449452			10-30%
96	107	10	7.685	3	VVLARELATSRE	14.0237	0.53085	15.201	0.710389	28.4633	0.174592	43.4987	0.172816		11.3923	0.709775	14.958	0.349004	28.3323	0.943043	33.3887	0.846807			40		2.63133	1.24062	0.243	1.05939	0.131	1.11763	10.11	1.01962		0.0082329	0.635886	0.835474	0.00164649			>30%
99	107	7	4.43	2	ARELATSRE	19.7197	0.438472	22.4027	0.970459	40.8723	0.447698	52.8827	0.305853		17.3203	0.917516	22.7847	0.102456	42.0293	0.432264	51.5503	0.904438			30		2.39933	1.35599	-0.382	1.07292	-1.157	0.879962	1.33233	1.21029		0.0289034	0.562296	0.0322018	0.114412
102	109	6	5.995	2	LATSREYA	10.3693	0.763494	16.103	0.293072	30.1243	0.345517	40.9517	0.487931		9.464	0.573121	15.2007	0.486622	31.037	0.960925	36.9447	0.460952			20		0.905333	1.33661	0.902333	0.779694	-0.912667	1.30644	4.007	0.948882		0.184	0.0639557	0.238117	0.000490901		Highlighted peptides also cross thresholds of change >0.4 Da and p value <0.01
108	121	12	7.535	4	YAIKILEKRHIIKE	12.6027	1.2514	14.1213	0.87522	21.573	0.334106	25.1043	1.06152		3.311	0.532506	7.218	0.281473	16.394	0.898977	20.972	0.759903			10		9.29167	1.7839	6.90333	1.15669	5.179	1.23308	4.13233	1.82142		0.00210278	0.0027365	0.00485331	0.00711132
108	130	20	7.62	5	YAIKILEKRHIIKENKVPYVTRE	24.0583	0.864543	24.0507	0.612563	30.6483	1.08426	31.8323	1.27544		7.68067	1.12952	14.7277	0.118627	25.8783	0.791828	29.6263	0.736196					16.3777	1.99406	9.323	0.73119	4.77	1.87609	2.206	2.01163		6.12308e-05	0.00101131	0.00472486	0.0757295
108	134	24	7.78	5	YAIKILEKRHIIKENKVPYVTRERDVM	26.933	0.936603	26.3093	0.723489	31.2493	0.224945	32.2813	0.293722		7.53033	0.954539	13.8667	0.235233	27.8487	0.470508	31.296	0.824805					19.4027	1.89114	12.4427	0.958722	3.40067	0.695453	0.985333	1.11853		1.49563e-05	0.000419848	0.00179866	0.16373
108	142	31	9.89	5	YAIKILEKRHIIKENKVPYVTRERDVMSRLDHPFF	23.2703	0.551484	22.7017	0.54302	27.2897	0.120716	29.09	0.47346		5.834	0.407308	11.1967	0.527782	24.0493	0.772322	28.8447	0.393109					17.4363	0.958792	11.505	1.0708	3.24033	0.893038	0.245333	0.866568		3.74009e-06	1.24321e-05	0.0165443	0.529377
122	134	10	7.285	4	NKVPYVTRERDVM	48.9183	0.933101	47.2243	0.81338	52.2327	0.53279	53.7613	0.690113		11.8597	0.557151	25.897	1.13651	50.0247	0.352982	52.8423	0.605908					37.0587	1.49025	21.3273	1.94989	2.208	0.885772	0.919	1.29602		4.69913e-06	2.86922e-05	0.00602952	0.158982
135	145	8	10.875	3	SRLDHPFFVKL	8.16933	0.35127	7.03533	0.394145	16.243	0.40536	27.676	0.803721		2.15067	1.09344	2.61767	0.67525	8.37333	0.911237	20.718	0.912303					6.01867	1.44471	4.41767	1.06939	7.86967	1.3166	6.958	1.71602		0.00636449	0.00166565	0.00124852	0.000635412
146	152	5	11.595	1	YFTFQDD	21.8877	0.285868	22.564	0.89369	25.1373	0.211588	28.2997	0.188261		5.84333	0.393519	10.4003	0.490704	23.4053	0.851926	25.034	0.824123					16.0443	0.679387	12.1637	1.38439	1.732	1.06351	3.26567	1.01238		1.72369e-06	0.000200093	0.0632829	0.0164893
146	155	8	11.605	2	YFTFQDDEKL	14.1647	0.705329	14.9143	0.94697	17.5557	0.176163	21.7673	0.185052		3.23967	0.385596	6.89933	0.231986	15.9927	0.861379	17.7367	0.537359					10.925	1.09093	8.015	1.17896	1.563	1.03754	4.03067	0.722411		0.000141321	0.00309675	0.0820807	0.00287295
156	160	3	11.785	1	YFGLS	1.306	0.202675	1.27233	0.23453	2.79467	0.531565	15.8807	0.874948		1.62967	0.212185	1.32633	0.46549	1.00767	0.837275	3.986	0.515285					-0.323667	0.414859	-0.054	0.70002	1.787	1.36884	11.8947	1.39023		0.130543	0.866039	0.0436981	0.000155097
161	167	5	6.54	2	YAKNGEL	5.078	0.951489	11.0753	0.957376	31.2043	0.299495	38.4097	0.694029		2.39833	0.543921	6.51967	0.139429	22.8937	0.461798	36.9037	0.723623					2.67967	1.49541	4.55567	1.0968	8.31067	0.761293	1.506	1.41765		0.0219156	0.0129115	4.56546e-05	0.0603026
161	170	8	8.38	3	YAKNGELLKY	1.85633	1.05043	4.47	0.436206	17.6337	0.361013	31.5573	0.775116		1.00333	0.170629	2.17067	0.401404	11.5733	0.751654	24.3767	0.683886					0.853	1.22106	2.29933	0.837611	6.06033	1.11267	7.18067	1.459		0.294786	0.0026715	0.00139552	0.000299178
161	177	15	11.11	3	YAKNGELLKYIRKIGSF	20.3733	0.5989	21.6187	1.11804	29.576	0.269346	39.0447	0.539997		10.1987	0.511987	15.977	0.300162	26.797	0.670002	33.556	0.381991					10.1747	1.11089	5.64167	1.41821	2.779	0.939348	5.48867	0.921987		2.86842e-05	0.00906026	0.0102668	0.000256671
178	184	5	8.305	2	DETCTRF	7.17967	0.665024	12.6807	0.495524	19.5953	0.219281	30.9903	1.20315		5.63633	0.693641	11.395	0.48877	16.3983	0.83866	21.3447	0.683017					1.54333	1.35866	1.28567	0.984294	3.197	1.05794	9.64567	1.88616		0.048952	0.0339961	0.0170151	0.000934686
182	188	5	7.575	2	TRFYTAE	0.925	0.31992	1.212	0.542129	0.894	0.157	1.14567	0.120351		0.965	0.356038	1.11767	0.0774876	1.15167	0.200443	1.20533	0.43963					-0.04	0.675958	0.0943333	0.619617	-0.257667	0.357443	-0.0596667	0.559981		0.910513	0.793435	0.157952	0.819447
185	193	7	11.525	1	YTAEIVSAL	1.287	0.891362	1.12467	0.214733	1.071	0.776249	1.31533	0.818924		1.30933	0.731097	0.789667	0.965051	1.72867	0.812636	1.612	0.567284					-0.0223333	1.62246	0.335	1.17978	-0.657667	1.58889	-0.296667	1.38621		0.973282	0.612266	0.373382	0.637826
193	213	18	9.525	3	LEYLHGKGIIHRDLKPENILL	2.061	0.236894	2.64533	0.114561	8.527	0.775326	12.0137	0.620072		2.12933	0.824838	2.42633	0.0567127	3.65867	0.764709	9.67867	0.56019					-0.0683333	1.06173	0.219	0.171274	4.86833	1.54004	2.335	1.18026		0.901266	0.0608402	0.00150244	0.00859123
194	210	14	6.44	4	EYLHGKGIIHRDLKPEN	3.00767	0.516514	4.52533	0.191134	12.4033	0.133463	17.8523	0.54255		1.98333	0.31866	3.502	0.098	6.21767	0.236221	13.5707	0.455943					1.02433	0.835174	1.02333	0.289134	6.18567	0.369684	4.28167	0.998493		0.0531202	0.00361353	2.37557e-05	0.000559778
194	211	15	6.96	4	EYLHGKGIIHRDLKPENI	2.999	0.403099	4.39367	0.123314	12.1307	0.0485421	17.359	0.58973		1.85833	0.356926	3.32767	0.1615	5.91733	0.32957	13.4397	0.401998					1.14067	0.760025	1.066	0.284814	6.21333	0.378112	3.91933	0.991728		0.0219486	0.00107273	0.000742161	0.00125508
195	210	13	5.725	4	YLHGKGIIHRDLKPEN	3.759	0.159352	5.13567	0.57164	14.23	0.303975	19.6377	0.637029		2.36967	0.947823	4.36167	0.48476	7.68267	0.43485	15.544	0.679826					1.38933	1.10718	0.774	1.0564	6.54733	0.738825	4.09367	1.31686		0.122796	0.149656	6.92006e-05	0.00163313
211	217	5	10.89	1	ILLNEDM	14.51	0.922328	14.8283	0.497411	18.0943	1.03093	17.8083	0.387119		13.123	0.748279	14.3887	0.795618	18.8143	0.544579	17.433	0.729687					1.387	1.67061	0.439667	1.29303	-0.72	1.57551	0.375333	1.11681		0.115693	0.467953	0.361538	0.483143
216	224	7	12.085	2	DMHIQITDF	5.267	0.601654	9.27333	0.666169	15.6273	0.285976	18.7523	0.564707		1.47667	0.40305	2.446	0.467734	9.21667	0.635138	16.8703	0.879491					3.79033	1.0047	6.82733	1.1339	6.41067	0.921114	1.882	1.4442		0.00151227	0.000254064	0.000815797	0.0444131
216	242	24	10.52	4	DMHIQITDFGTAKVLSPESKQARANAF	36.8357	1.01987	37.8143	0.64219	40.844	0.106775	42.3397	0.305942		25.9767	0.406466	31.1787	0.634615	39.7903	0.430054	41.3083	0.389816					10.859	1.42634	6.63567	1.27681	1.05367	0.536829	1.03133	0.695757		0.000923185	0.000218879	0.0446457	0.024837
218	247	27	9.345	3	HIQITDFGTAKVLSPESKQARANAFVGTAQ	41.1733	0.603909	40.6377	0.90256	48.6387	0.665847	49.5837	0.425089		29.659	0.632213	38.0147	0.501065	46.341	0.869713	48.834	0.598831					11.5143	1.23612	2.623	1.40363	2.29767	1.53556	0.749667	1.02392		2.22495e-05	0.0198197	0.0248526	0.159608
248	253	3	9.84	1	YVSPEL	7.47467	1.04844	10.6937	0.68604	50.4957	0.441679	64.04	0.958406		10.2917	0.903881	16.05	0.443663	47.695	0.727194	59.9863	0.935391					-2.817	1.95233	-5.35633	1.1297	2.80067	1.16887	4.05367	1.8938		0.0249388	0.000804981	0.00849111	0.00626354
254	265	10	6.09	2	LTEKSACKSSDL	23.9557	0.351321	31.0627	0.445262	38.285	1.02166	40.587	0.24358		26.755	0.529918	33.666	0.756635	39.6443	0.692269	41.8063	0.243611					-2.79933	0.881239	-2.60333	1.2019	-1.35933	1.71393	-1.21933	0.487191		0.00273509	0.0120049	0.138975	0.00354721
266	270	3	11.715	1	WALGC	0.955	0.411066	1.34433	0.381112	0.956667	0.146316	1.43233	0.285406		1.11833	0.71971	1.28667	0.370887	0.979667	0.477735	1.006	0.242357					-0.163333	1.13078	0.0576667	0.751999	-0.023	0.62405	0.426333	0.527763		0.762772	0.83879	0.972698	0.122391
271	287	13	12.69	3	IIYQLVAGLPPFRAGNE	14.7987	1.10294	14.1857	1.04223	16.1993	0.0270986	21.3857	0.432345		14.6367	0.484614	14.8107	0.317828	15.618	0.804676	19.1933	0.667465					0.162	1.58756	-0.625	1.36006	0.581333	0.831774	2.19233	1.09981		0.829754	0.40974	0.336874	0.0127491
276	288	9	10.38	2	VAGLPPFRAGNEY	27.5327	0.449382	28.5067	0.335002	32.8287	0.732886	39.298	0.153268		24.8687	0.914563	27.5047	0.40931	33.2003	0.077861	37.089	0.560953					2.664	1.36395	1.002	0.744312	-0.371667	0.810747	2.209	0.714221		0.0213243	0.0317511	0.4721	0.015419
288	297	8	12.655	3	YLIFQKIIKL	2.28567	0.390321	4.45967	0.887346	28.6897	0.324977	60.5857	0.871129		2.12367	0.294487	3.10733	0.095469	25.3277	0.410736	59.1433	0.286988					0.162	0.684807	1.35233	0.982815	3.362	0.735714	1.44233	1.15812		0.594836	0.116222	0.000469215	0.0918045
288	311	20	13.365	5	YLIFQKIIKLEYDFPEKFFPKARD	19.1933	0.390393	19.2233	0.524576	30.3293	0.513231	50.1327	0.242028		19.2353	0.797825	18.8797	0.370427	29.967	0.493507	47.2533	0.338491					-0.042	1.18822	0.343667	0.895004	0.362333	1.00674	2.87933	0.580519		0.940574	0.407603	0.42777	0.000491221
288	316	25	13.84	5	YLIFQKIIKLEYDFPEKFFPKARDLVEKL	15.56	0.400823	15.448	0.250144	24.17	0.460264	39.92	0.801007		13.6513	0.842001	15.0853	0.237298	22.702	0.561673	40.068	0.556981					1.90867	1.24282	0.362667	0.487442	1.468	1.02194	-0.148	1.35799		0.0411296	0.144353	0.0265895	0.807065
290	316	23	12.48	5	IFQKIIKLEYDFPEKFFPKARDLVEKL	15.923	0.132503	15.389	0.623654	20.5117	0.339235	33.132	0.86037		13.881	0.85482	15.5577	0.0875233	20.881	1.01692	33.1257	0.250728					2.042	0.987323	-0.168667	0.711177	-0.369333	1.35616	0.00633333	1.1111		0.0506059	0.687273	0.601664	0.99194
292	316	21	11.89	4	QKIIKLEYDFPEKFFPKARDLVEKL	15.3253	0.703281	15.0733	0.784204	19.837	0.223877	31.0397	0.403247		13.894	0.795844	15.666	0.0561516	20.1133	0.976307	30.645	0.607812					1.43133	1.49912	-0.592667	0.840356	-0.276333	1.20018	0.394667	1.01106		0.0804746	0.319854	0.675976	0.409569
317	329	11	9.06	3	LVLDATKRLGCEE	8.76433	0.801879	11.157	0.63395	22.544	0.448852	27.1897	0.644144		8.307	0.500671	12.739	0.255719	23.239	0.864817	34.022	0.407575					0.457333	1.30255	-1.582	0.889669	-0.695	1.31367	-6.83233	1.05172		0.457345	0.0356166	0.305399	0.000304033
320	330	9	7.84	2	DATKRLGCEEM	7.72733	0.27131	10.0833	0.722475	20.0627	0.670221	27.9477	0.846335		7.732	0.902374	11.5167	0.597068	21.1567	0.531504	36.06	0.340181					-0.00466667	1.17368	-1.43333	1.31954	-1.094	1.20172	-8.11233	1.18652		1	0.0601985	0.0958846	0.0011956
328	342	11	11.83	2	EEMEGYGPLKAHPFF	4.51233	0.353964	7.159	0.586253	15.4253	0.372179	20.0433	0.152739		4.29767	0.622613	7.326	0.583188	15.07	0.717463	20.1413	0.523441					0.214667	0.976576	-0.167	1.16944	0.355333	1.08964	-0.098	0.67618		0.638824	0.744552	0.502514	0.778031
329	350	18	13.55	3	EMEGYGPLKAHPFFESVTWENL	13.9233	0.848583	15.5513	0.707925	24.1767	0.393351	28.7913	0.903461		12.0677	0.468487	17.5873	0.686705	25.6863	0.185457	28.307	1.01109					1.85567	1.31707	-2.036	1.39463	-1.50967	0.578809	0.484333	1.91455		0.0429259	0.0232258	0.0107595	0.569078

## Sheet: Fig 2E-H_Raw HDX data mon v dim
PDK1 peptides							3s						3s						30s						30s						30s						300s						300s						300s
State	Start	End	Sequence	Search RT	Charge	Max D	Start RT	End RT	#D	%D	Score	Conf	Start RT	End RT	#D	%D	Score	Conf	Start RT	End RT	#D	%D	Score	Conf	Start RT	End RT	#D	%D	Score	Conf	Start RT	End RT	#D	%D	Score	Conf	Start RT	End RT	#D	%D	Score	Conf	Start RT	End RT	#D	%D	Score	Conf	Start RT
Mono	71	81	GPQPRKKRPED	3.36	3	7	3.41	3.48	2.283	32.617	0.9387	High	3.57	3.65	2.335	33.36	0.7225	Medium	3.4	3.47	3.324	47.481	0.9197	High	3.4	3.47	3.22	46.005	0.9229	High	3.35	3.42	3.172	45.309	0.9263	High	3.48	3.55	3.395	48.498	0.9103	Medium	3.41	3.47	3.355	47.935	0.9141	High	3.4
Mono	71	93	GPQPRKKRPEDFKFGKILGEGSF	9.43	4	19	9.44	9.52	3.333	17.54	0.9176	High	9.51	9.6	3.624	19.074	0.9361	High	9.44	9.52	5.487	28.881	0.9069	High	9.44	9.52	5.371	28.267	0.9095	High	9.44	9.52	5.373	28.281	0.9054	High	9.44	9.52	6.312	33.22	0.9316	High	9.45	9.52	6.085	32.024	0.9282	High	9.44
Mono	71	95	GPQPRKKRPEDFKFGKILGEGSFST	9.19	3	21	9.37	9.44	3.476	16.554	0.8988	High	9.46	9.56	3.752	17.866	0.8067	Medium	9.37	9.43	5.928	28.228	0.8914	High	9.37	9.44	5.959	28.377	0.8958	High	9.37	9.43	5.866	27.932	0.8851	High	9.37	9.43	7.06	33.62	0.8876	High	9.37	9.44	6.667	31.749	0.8843	Medium	9.37
Mono	94	98	STVVL	9.12	1	3	9.14	9.22	0.038	1.258	0.9292	Medium	9.14	9.22	0.035	1.17	0.9246	High	9.21	9.3	0.148	4.929	0.912	High	9.14	9.22	0.094	3.149	0.9113	High	9.14	9.22	0.106	3.541	0.9108	High	9.14	9.22	0.695	23.182	0.9094	Medium	9.14	9.22	0.654	21.815	0.9325	Medium	9.14
Mono	94	101	STVVLARE	6.66	2	6	6.73	6.79	0.16	2.668	0.8848	Medium	6.67	6.77	0.181	3.016	0.8636	Medium	6.76	6.86	0.281	4.679	0.8676	Medium	6.73	6.82	0.337	5.624	0.8633	Medium	6.72	6.79	0.332	5.53	0.8432	Medium	6.76	6.85	1.368	22.792	0.743	Medium	6.65	6.74	1.42	23.674	0.7424	Medium	6.63
Mono	94	107	STVVLARELATSRE	8.67	3	12	8.67	8.76	1.65	13.753	0.8777	Medium	8.74	8.84	1.764	14.696	0.9251	High	8.74	8.84	2.908	24.231	0.8898	Medium	8.74	8.84	2.844	23.703	0.8683	Medium	8.67	8.77	2.848	23.729	0.8453	Medium	8.81	8.9	5.077	42.309	0.8545	Medium	8.67	8.77	5.084	42.371	0.8988	Medium	8.64
Mono	96	107	VVLARELATSRE	7.75	3	10	7.72	7.79	1.456	14.557	0.8471	Medium	7.79	7.88	1.596	15.963	0.9079	High	7.72	7.79	2.856	28.555	0.7684	Medium	7.72	7.79	2.857	28.573	0.7912	Medium	7.71	7.8	2.826	28.262	0.7812	Medium	7.81	7.91	4.364	43.64	0.7918	Medium	7.72	7.79	4.355	43.55	0.8463	Medium	7.69
Mono	99	107	ARELATSRE	4.55	2	7	4.4	4.47	1.535	21.929	0.9515	High	4.4	4.46	1.646	23.519	0.9628	High	4.4	4.46	2.89	41.289	0.9506	High	4.4	4.46	2.865	40.929	0.9472	High	4.31	4.4	2.828	40.399	0.9279	High	4.51	4.6	3.725	53.215	0.9141	High	4.4	4.46	3.683	52.613	0.9399	High	4.39
Mono	102	109	LATSREYA	5.94	2	6	6.03	6.1	0.964	16.068	0.8179	Medium	5.96	6.05	0.985	16.412	0.8212	Medium	6.03	6.1	1.821	30.343	0.8202	Medium	6.03	6.09	1.818	30.304	0.8301	Medium	6.03	6.09	1.784	29.726	0.8118	Medium	6.02	6.09	2.487	41.451	0.7129	Medium	6.03	6.09	2.429	40.476	0.8052	Medium	6.11
Mono	108	121	YAIKILEKRHIIKE	7.43	4	12	7.5	7.57	1.608	13.4	0.9359	High	7.5	7.57	1.811	15.095	0.9447	High	7.49	7.57	2.599	21.66	0.9022	Medium	7.5	7.57	2.623	21.855	0.9288	High	7.5	7.57	2.544	21.204	0.9054	High	7.49	7.57	3.108	25.904	0.9169	Medium	7.5	7.57	3.061	25.509	0.9209	Medium	7.46
Mono	108	130	YAIKILEKRHIIKENKVPYVTRE	7.44	5	20	7.58	7.66	4.753	23.764	0.9174	High	7.76	7.84	4.951	24.754	0.9153	High	7.58	7.65	6.315	31.573	0.9007	High	7.58	7.66	6.183	30.917	0.9094	High	7.58	7.65	5.891	29.455	0.9003	High	7.58	7.65	6.587	32.936	0.8668	Medium	7.58	7.66	6.425	32.125	0.9044	High	7.58
Mono	108	134	YAIKILEKRHIIKENKVPYVTRERDVM	7.98	5	24	7.74	7.83	6.367	26.527	0.9196	High	7.97	8.06	6.456	26.899	0.8988	High	7.74	7.82	7.496	31.233	0.9355	High	7.74	7.82	7.448	31.033	0.9372	High	7.74	7.82	7.556	31.482	0.9299	High	7.74	7.82	7.809	32.538	0.942	High	7.74	7.83	7.671	31.961	0.9461	High	7.74
Mono	108	142	YAIKILEKRHIIKENKVPYVTRERDVMSRLDHPFF	9.79	5	31	9.97	10.05	7.056	22.762	0.9058	High	10.14	10.22	7.196	23.212	0.8551	Medium	9.97	10.05	8.462	27.298	0.9139	High	9.97	10.05	8.421	27.165	0.9103	High	9.97	10.05	8.496	27.406	0.9012	High	9.97	10.05	9.177	29.602	0.907	High	9.98	10.05	8.887	28.668	0.9022	High	9.97
Mono	122	134	NKVPYVTRERDVM	7.17	4	10	7.19	7.26	4.713	47.127	0.8828	Medium	7.35	7.43	4.808	48.082	0.6805	Medium	7.18	7.26	5.208	52.084	0.8912	Medium	7.29	7.37	5.282	52.824	0.8912	High	7.18	7.26	5.179	51.79	0.9052	Medium	7.18	7.26	5.429	54.295	0.8537	Medium	7.19	7.26	5.401	54.007	0.9047	High	7.13
Mono	135	145	SRLDHPFFVKL	10.72	3	8	10.79	10.86	0.566	7.07	0.8392	Medium	10.79	10.85	0.593	7.411	0.8508	Medium	10.79	10.85	1.337	16.711	0.8277	Medium	10.79	10.85	1.28	16.002	0.8494	Medium	10.79	10.85	1.281	16.016	0.8484	Medium	10.78	10.85	2.241	28.017	0.7605	Medium	10.75	10.83	2.26	28.253	0.8029	Medium	10.79
Mono	146	152	YFTFQDD	11.48	1	5	11.65	11.73	1.149	22.973	0.8909	Medium	11.65	11.73	1.159	23.18	0.899	Medium	11.65	11.72	1.262	25.24	0.9052	Medium	11.65	11.73	1.245	24.894	0.9103	High	11.65	11.73	1.264	25.278	0.9023	Medium	11.65	11.72	1.411	28.21	0.8854	Medium	11.66	11.73	1.409	28.173	0.8868	Medium	11.65
Mono	146	155	YFTFQDDEKL	11.43	2	8	11.46	11.54	1.166	14.576	0.922	High	11.46	11.53	1.279	15.984	0.9256	High	11.46	11.53	1.421	17.759	0.9223	High	11.46	11.54	1.397	17.459	0.9176	High	11.46	11.53	1.396	17.449	0.9251	High	11.46	11.53	1.758	21.98	0.9125	High	11.46	11.54	1.731	21.643	0.917	High	11.46
Mono	156	160	YFGLS	11.95	1	3	11.75	11.82	0.038	1.268	0.8641	Medium	11.75	11.82	0.045	1.509	0.8697	Medium	11.75	11.82	0.077	2.554	0.8649	Medium	11.75	11.82	0.102	3.404	0.8681	Medium	11.75	11.82	0.073	2.426	0.8724	Medium	11.75	11.82	0.502	16.739	0.8613	Medium	11.76	11.82	0.45	14.99	0.862	Medium	11.75
Mono	161	167	YAKNGEL	6.57	2	5	6.51	6.58	0.544	10.878	0.9462	High	6.5	6.58	0.606	12.116	0.9464	High	6.5	6.58	1.57	31.393	0.9511	High	6.5	6.58	1.568	31.361	0.9351	High	6.5	6.58	1.543	30.859	0.9503	High	6.5	6.58	1.955	39.1	0.9526	High	6.51	6.58	1.921	38.417	0.9538	High	6.51
Mono	161	170	YAKNGELLKY	8.36	3	8	8.39	8.46	0.369	4.614	0.8789	Medium	8.39	8.46	0.385	4.816	0.9001	Medium	8.38	8.46	1.424	17.804	0.8824	Medium	8.39	8.46	1.43	17.878	0.8629	Medium	8.39	8.46	1.378	17.219	0.8663	Medium	8.38	8.46	2.585	32.314	0.805	Medium	8.39	8.46	2.461	30.765	0.8718	Medium	8.38
Mono	161	177	YAKNGELLKYIRKIGSF	11.17	3	15	11.15	11.22	3.178	21.188	0.8724	Medium	11.15	11.22	3.433	22.888	0.8966	Medium	11.15	11.22	4.46	29.734	0.8933	Medium	11.15	11.22	4.459	29.729	0.9126	Medium	11.15	11.22	4.39	29.265	0.8872	Medium	11.15	11.22	5.95	39.667	0.8777	Medium	11.15	11.23	5.815	38.767	0.8907	Medium	11.15
Mono	178	184	DETCTRF	8.11	2	5	8.27	8.35	0.639	12.78	0.9409	High	8.27	8.34	0.656	13.119	0.9244	High	8.27	8.34	0.978	19.568	0.9493	High	8.27	8.34	0.991	19.827	0.9475	High	8.27	8.34	0.97	19.391	0.9467	High	8.21	8.28	1.608	32.162	0.8979	High	8.27	8.35	1.553	31.051	0.9368	High	8.27
Mono	182	188	TRFYTAE	7.41	2	5	7.54	7.61	0.037	0.732	0.934	Medium	7.54	7.6	0.09	1.8	0.9181	High	7.54	7.6	0.038	0.751	0.9481	Medium	7.54	7.61	0.043	0.869	0.9118	Medium	7.54	7.6	0.053	1.062	0.924	Medium	7.54	7.6	0.054	1.088	0.919	Medium	7.54	7.61	0.053	1.065	0.9371	High	7.54
Mono	185	193	YTAEIVSAL	11.47	1	7	11.49	11.56	0.068	0.977	0.8917	Medium	11.49	11.56	0.072	1.026	0.8526	Medium	11.49	11.56	0.138	1.965	0.8587	Medium	11.49	11.56	0.048	0.68	0.8797	Medium	11.49	11.56	0.04	0.568	0.8779	Medium	11.49	11.56	0.158	2.259	0.8218	Medium	11.5	11.56	0.055	0.791	0.9011	High	11.49
Mono	193	213	LEYLHGKGIIHRDLKPENILL	9.69	3	18	9.49	9.56	0.497	2.762	0.842	Medium	9.49	9.56	0.475	2.641	0.825	Medium	9.48	9.56	1.692	9.401	0.8071	Medium	9.49	9.56	1.486	8.258	0.8493	Medium	9.49	9.56	1.426	7.922	0.7973	Medium	9.48	9.56	2.038	11.321	0.7026	Medium	9.49	9.56	2.196	12.203	0.8846	High	9.48
Mono	194	210	EYLHGKGIIHRDLKPEN	6.3	4	14	6.41	6.48	0.616	4.397	0.9504	High	6.4	6.48	0.664	4.745	0.9538	High	6.4	6.48	1.757	12.548	0.9545	High	6.4	6.48	1.733	12.377	0.9597	High	6.4	6.48	1.72	12.285	0.9498	High	6.4	6.48	2.571	18.362	0.9474	High	6.41	6.48	2.508	17.913	0.9573	High	6.41
Mono	194	211	EYLHGKGIIHRDLKPENI	7.05	4	15	6.92	6.99	0.649	4.326	0.9306	High	6.92	6.99	0.68	4.536	0.9191	High	6.91	6.99	1.82	12.133	0.9228	High	6.92	6.99	1.827	12.178	0.9378	High	6.92	6.99	1.812	12.081	0.9246	High	6.91	6.99	2.705	18.03	0.8871	Medium	6.92	6.99	2.569	17.124	0.9383	High	6.92
Mono	195	210	YLHGKGIIHRDLKPEN	5.67	4	13	5.68	5.76	0.607	4.671	0.9044	Medium	5.68	5.76	0.751	5.774	0.9159	High	5.68	5.76	1.895	14.581	0.8962	High	5.68	5.76	1.827	14.054	0.9293	High	5.68	5.76	1.827	14.055	0.8985	Medium	5.69	5.76	2.488	19.138	0.8618	Medium	5.68	5.76	2.646	20.355	0.8966	High	5.69
Mono	211	217	ILLNEDM	10.87	1	5	10.86	10.93	0.753	15.063	0.8984	Medium	10.85	10.93	0.758	15.165	0.9	Medium	10.85	10.93	0.963	19.265	0.8911	Medium	10.85	10.93	0.866	17.322	0.9108	Medium	10.85	10.93	0.885	17.696	0.9007	Medium	10.85	10.93	0.912	18.231	0.8935	Medium	10.86	10.93	0.874	17.471	0.9172	Medium	10.85
Mono	216	224	DMHIQITDF	12	2	7	12.05	12.12	0.603	8.616	0.8426	Medium	12.05	12.12	0.648	9.256	0.847	Medium	12.04	12.12	1.116	15.939	0.8755	Medium	12.05	12.12	1.076	15.377	0.9153	Medium	12.05	12.12	1.09	15.566	0.843	Medium	12.04	12.12	1.352	19.308	0.7722	Medium	12.05	12.13	1.314	18.77	0.852	Medium	12.04
Mono	216	242	DMHIQITDFGTAKVLSPESKQARANAF	10.37	4	24	10.43	10.5	9.045	37.686	0.8013	Medium	10.58	10.65	9.243	38.511	0.8389	Medium	10.55	10.63	9.825	40.94	0.8681	Medium	10.49	10.56	9.807	40.863	0.8712	Medium	10.48	10.56	9.775	40.729	0.8521	Medium	10.48	10.56	10.177	42.406	0.8531	Medium	10.49	10.56	10.082	42.006	0.8667	Medium	10.48
Mono	218	247	HIQITDFGTAKVLSPESKQARANAFVGTAQ	9.33	3	27	9.49	9.56	10.809	40.032	0.8774	Medium	9.6	9.68	11.252	41.675	0.8498	Medium	9.36	9.43	13.28	49.185	0.9039	High	9.36	9.44	13.185	48.834	0.9089	High	9.36	9.43	12.932	47.897	0.899	High	9.36	9.43	13.36	49.48	0.9094	High	9.36	9.44	13.289	49.22	0.9123	High	9.36
Mono	248	253	YVSPEL	9.79	1	3	9.8	9.88	0.334	11.143	0.9097	High	9.91	9.98	0.331	11.034	0.9012	Medium	9.79	9.88	1.523	50.782	0.9351	High	9.8	9.88	1.522	50.718	0.9308	High	9.8	9.88	1.5	49.987	0.9252	High	9.89	9.95	1.948	64.941	0.9094	High	9.85	9.92	1.924	64.146	0.9242	High	9.74
Mono	254	265	LTEKSACKSSDL	6.04	2	10	6.05	6.13	3.083	30.831	0.8806	Medium	6.05	6.13	3.078	30.781	0.9332	High	6.06	6.13	3.924	39.239	0.9042	High	6.14	6.21	3.721	37.207	0.9301	High	6.05	6.13	3.841	38.409	0.8981	High	6.13	6.21	4.046	40.457	0.9165	High	6.05	6.13	4.087	40.868	0.9107	High	6.06
Mono	266	270	WALGC	11.74	1	3	11.68	11.75	0.029	0.958	0.8947	Medium	11.68	11.75	0.052	1.72	0.8888	Medium	11.67	11.75	0.026	0.86	0.9018	Medium	11.68	11.75	0.034	1.125	0.8979	Medium	11.68	11.75	0.027	0.885	0.9053	Medium	11.67	11.75	0.035	1.178	0.8949	Medium	11.68	11.76	0.041	1.378	0.9031	Medium	11.68
Mono	271	287	IIYQLVAGLPPFRAGNE	12.78	3	13	12.65	12.73	1.834	14.107	0.9475	High	12.65	12.72	1.984	15.265	0.9506	High	12.65	12.72	2.109	16.225	0.9449	Medium	12.65	12.73	2.102	16.171	0.9436	Medium	12.65	12.73	2.106	16.202	0.9446	High	12.65	12.72	2.845	21.882	0.921	High	12.66	12.73	2.754	21.184	0.9316	High	12.65
Mono	276	288	VAGLPPFRAGNEY	10.2	2	9	10.29	10.36	2.556	28.396	0.8513	Medium	10.36	10.43	2.599	28.883	0.8602	Medium	10.23	10.31	3.03	33.67	0.8754	Medium	10.23	10.31	2.924	32.487	0.9012	Medium	10.23	10.31	2.91	32.329	0.878	Medium	10.23	10.31	3.552	39.467	0.8789	Medium	10.24	10.31	3.533	39.259	0.9055	Medium	10.23
Mono	288	297	YLIFQKIIKL	12.7	3	8	12.63	12.69	0.322	4.02	0.9223	High	12.62	12.69	0.31	3.878	0.9322	High	12.61	12.67	2.32	29.004	0.9367	High	12.58	12.64	2.297	28.71	0.9215	High	12.58	12.65	2.268	28.355	0.8793	Medium	12.62	12.69	4.786	59.827	0.8963	Medium	12.63	12.7	4.831	60.393	0.9228	Medium	12.62
Mono	288	311	YLIFQKIIKLEYDFPEKFFPKARD	13.36	5	20	13.26	13.34	3.783	18.913	0.8352	Medium	13.26	13.34	3.966	19.829	0.8383	Medium	13.26	13.34	6.158	30.788	0.8048	Medium	13.26	13.34	6.085	30.425	0.8712	Medium	13.26	13.34	5.955	29.775	0.7806	Medium	13.26	13.34	10.015	50.076	0.7365	Medium	13.27	13.34	9.985	49.924	0.8158	Medium	13.13
Mono	288	316	YLIFQKIIKLEYDFPEKFFPKARDLVEKL	13.9	5	25	13.8	13.88	3.835	15.34	0.7836	Medium	13.8	13.87	3.934	15.734	0.7836	Medium	13.8	13.87	6.047	24.188	0.7621	Medium	13.8	13.88	5.925	23.701	0.7751	Medium	13.8	13.88	6.155	24.621	0.7323	Medium	13.8	13.87	10.122	40.489	0.6726	Medium	13.8	13.87	9.751	39.004	0.7231	Medium	13.8
Mono	290	316	IFQKIIKLEYDFPEKFFPKARDLVEKL	12.74	5	23	12.6	12.68	3.46	15.041	0.91	High	12.6	12.67	3.705	16.109	0.9009	High	12.6	12.67	4.743	20.622	0.7734	Medium	12.6	12.68	4.63	20.131	0.7156	Medium	12.6	12.68	4.78	20.782	0.8816	High	12.6	12.67	7.842	34.096	0.8412	Medium	12.6	12.68	7.557	32.858	0.9034	High	12.6
Mono	292	316	QKIIKLEYDFPEKFFPKARDLVEKL	11.85	4	21	12.08	12.16	3.131	14.911	0.9133	High	12.08	12.15	3.344	15.926	0.9112	High	12.08	12.15	4.214	20.068	0.9396	High	12.08	12.16	4.12	19.621	0.9219	High	12.08	12.15	4.163	19.822	0.9066	High	12.08	12.15	6.616	31.503	0.891	Medium	12.08	12.16	6.461	30.768	0.8971	High	12.08
Mono	317	329	LVLDATKRLGCEE	8.87	3	11	9.03	9.1	1.191	10.825	0.9374	High	9.02	9.1	1.308	11.888	0.9094	High	9.02	9.1	2.51	22.818	0.9352	High	9.02	9.1	2.507	22.788	0.9434	High	9.02	9.1	2.423	22.026	0.9257	High	9.02	9.1	3.038	27.619	0.9231	High	9.03	9.1	3.025	27.501	0.9132	High	9.02
Mono	320	330	DATKRLGCEEM	7.85	2	9	7.81	7.88	0.966	10.729	0.8644	High	7.87	7.94	0.92	10.218	0.7981	Medium	7.81	7.87	1.873	20.807	0.8211	Medium	7.81	7.87	1.789	19.874	0.8253	Medium	7.81	7.87	1.756	19.507	0.8102	Medium	7.81	7.87	2.595	28.834	0.7438	Medium	7.81	7.88	2.507	27.861	0.8039	Medium	7.8
Mono	328	342	EEMEGYGPLKAHPFF	11.8	2	11	11.8	11.87	0.754	6.852	0.9084	High	11.79	11.87	0.862	7.835	0.9176	High	11.79	11.87	1.743	15.844	0.8952	Medium	11.8	11.87	1.665	15.132	0.919	High	11.79	11.87	1.683	15.3	0.8974	Medium	11.79	11.87	2.203	20.026	0.7907	Medium	11.8	11.87	2.189	19.9	0.9013	High	11.79
Mono	329	350	EMEGYGPLKAHPFFESVTWENL	13.54	3	18	13.52	13.59	2.929	16.273	0.8197	Medium	13.46	13.53	2.674	14.858	0.6706	Medium	13.51	13.59	4.41	24.498	0.8035	Medium	13.52	13.59	4.373	24.294	0.8188	Medium	13.52	13.59	4.273	23.738	0.7989	Medium	13.51	13.59	5.327	29.596	0.7721	Medium	13.52	13.6	5.213	28.964	0.8185	Medium	13.45
Dimer	71	81	GPQPRKKRPED	3.36	3	7	3.39	3.48	2.076	29.653	0.9321	High	3.41	3.51	2.023	28.896	0.9442	High	3.39	3.5	2.906	41.511	0.9241	High	3.4	3.5	2.929	41.837	0.9397	High	3.3	3.4	2.956	42.23	0.8792	Medium	3.45	3.56	3.352	47.881	0.9042	Medium	3.4	3.51	3.316	47.367	0.9099	High	3.26
Dimer	71	93	GPQPRKKRPEDFKFGKILGEGSF	9.43	4	19	9.44	9.54	3.226	16.98	0.9135	High	9.45	9.55	3.31	17.422	0.9072	High	9.44	9.55	5.234	27.546	0.8003	Medium	9.43	9.54	5.096	26.821	0.8977	High	9.41	9.5	5.113	26.91	0.8655	Medium	9.45	9.55	5.703	30.013	0.8784	High	9.46	9.57	5.636	29.665	0.9275	High	9.37
Dimer	71	95	GPQPRKKRPEDFKFGKILGEGSFST	9.19	3	21	9.35	9.45	3.421	16.292	0.9033	High	9.37	9.47	3.549	16.899	0.8971	Medium	9.36	9.46	5.636	26.839	0.9079	High	9.22	9.33	5.708	27.181	0.9169	High	9.12	9.22	5.385	25.641	0.7169	Medium	9.35	9.45	6.575	31.309	0.8877	Medium	9.36	9.46	6.672	31.771	0.7907	Medium	9.22
Dimer	94	98	STVVL	9.12	1	3	9.14	9.21	0.025	0.83	0.9296	Medium	9.14	9.22	0.038	1.274	0.9165	Medium	9.15	9.22	0.098	3.25	0.9008	Medium	9.14	9.22	0.073	2.426	0.9161	Medium	9.14	9.22	0.058	1.921	0.9178	Medium	9.16	9.25	0.225	7.501	0.9066	High	9.14	9.22	0.212	7.062	0.9085	High	9.15
Dimer	94	101	STVVLARE	6.66	2	6	6.73	6.8	0.109	1.81	0.8595	Medium	6.72	6.79	0.131	2.187	0.8698	Medium	6.73	6.8	0.212	3.529	0.77	Medium	6.73	6.83	0.159	2.654	0.8108	Medium	6.72	6.79	0.208	3.471	0.8638	Medium	6.78	6.87	0.43	7.17	0.85	Medium	6.71	6.81	0.433	7.216	0.7954	Medium	6.65
Dimer	94	107	STVVLARELATSRE	8.67	3	12	8.67	8.77	1.889	15.741	0.8559	Medium	8.85	8.96	1.947	16.226	0.7392	Medium	8.74	8.84	3.222	26.849	0.8709	Medium	8.74	8.84	3.214	26.784	0.8878	Medium	8.6	8.7	3.112	25.934	0.732	Medium	8.89	8.98	3.809	31.744	0.8406	Medium	8.66	8.76	3.798	31.646	0.7914	Medium	8.59
Dimer	96	107	VVLARELATSRE	7.75	3	10	7.9	7.99	1.534	15.336	0.7294	Medium	7.75	7.85	1.489	14.89	0.8486	Medium	7.86	7.96	2.861	28.605	0.8441	Medium	7.91	8.01	2.911	29.109	0.7204	Medium	7.85	7.94	2.728	27.283	0.7548	Medium	7.89	7.98	3.436	34.365	0.7479	Medium	7.72	7.79	3.295	32.947	0.7089	Medium	7.69
Dimer	99	107	ARELATSRE	4.55	2	7	4.4	4.46	1.598	22.826	0.9566	High	4.4	4.46	1.6	22.86	0.9551	High	4.39	4.46	2.907	41.531	0.9362	High	4.39	4.46	2.961	42.303	0.9541	High	4.23	4.32	2.958	42.254	0.7374	Medium	4.39	4.46	3.642	52.032	0.9184	High	4.4	4.46	3.648	52.112	0.911	High	4.29
Dimer	102	109	LATSREYA	5.94	2	6	6.03	6.09	0.922	15.37	0.7997	Medium	6.02	6.09	0.935	15.58	0.788	Medium	5.96	6.05	1.91	31.829	0.6291	Medium	6.02	6.09	1.879	31.314	0.7779	Medium	6.15	6.24	1.798	29.968	0.5729	Medium	6.03	6.1	2.24	37.337	0.7775	Medium	6.03	6.09	2.224	37.06	0.7598	Medium	5.89
Dimer	108	121	YAIKILEKRHIIKE	7.43	4	12	7.5	7.57	0.834	6.951	0.9533	High	7.49	7.57	0.863	7.191	0.9513	High	7.5	7.57	1.977	16.471	0.9286	High	7.49	7.57	2.07	17.252	0.9328	Medium	7.49	7.57	1.855	15.459	0.9416	High	7.49	7.57	2.586	21.549	0.8982	Medium	7.5	7.57	2.551	21.256	0.9132	Medium	7.49
Dimer	108	130	YAIKILEKRHIIKENKVPYVTRE	7.44	5	20	7.58	7.65	2.934	14.671	0.9136	High	7.58	7.65	2.93	14.648	0.9276	High	7.58	7.65	5.135	25.675	0.8955	High	7.58	7.65	5.35	26.752	0.8976	Medium	7.5	7.58	5.042	25.208	0.8923	Medium	7.58	7.65	5.937	29.684	0.901	High	7.65	7.73	5.773	28.863	0.8963	Medium	7.5
Dimer	108	134	YAIKILEKRHIIKENKVPYVTRERDVM	7.98	5	24	7.74	7.82	3.287	13.696	0.9407	High	7.74	7.82	3.392	14.135	0.9408	High	7.74	7.82	6.807	28.364	0.9443	High	7.74	7.82	6.658	27.74	0.9523	High	7.7	7.8	6.586	27.442	0.9024	High	7.74	7.82	7.391	30.796	0.9452	High	7.74	7.82	7.739	32.248	0.9328	High	7.74
Dimer	108	142	YAIKILEKRHIIKENKVPYVTRERDVMSRLDHPFF	9.79	5	31	9.97	10.05	3.288	10.605	0.9065	High	9.97	10.05	3.523	11.366	0.898	High	9.97	10.05	7.601	24.52	0.9047	High	9.97	10.05	7.586	24.47	0.9008	High	9.88	9.95	7.179	23.158	0.9022	High	9.97	10.05	8.805	28.402	0.8998	High	10.07	10.15	9.037	29.153	0.8518	High	9.84
Dimer	122	134	NKVPYVTRERDVM	7.17	4	10	7.19	7.26	2.589	25.892	0.8772	Medium	7.18	7.26	2.476	24.763	0.8779	Medium	7.24	7.32	4.972	49.719	0.8664	Medium	7.28	7.36	4.994	49.944	0.8749	Medium	7.31	7.39	5.041	50.411	0.802	Medium	7.32	7.39	5.289	52.89	0.8585	High	7.29	7.36	5.221	52.214	0.8487	Medium	7.1
Dimer	135	145	SRLDHPFFVKL	10.72	3	8	10.79	10.86	0.25	3.124	0.8371	Medium	10.79	10.85	0.23	2.878	0.8164	Medium	10.79	10.86	0.722	9.03	0.8033	Medium	10.79	10.85	0.701	8.757	0.8196	Medium	10.79	10.85	0.587	7.333	0.8111	Medium	10.78	10.85	1.722	21.521	0.7969	Medium	10.79	10.85	1.673	20.907	0.794	Medium	10.78
Dimer	146	152	YFTFQDD	11.48	1	5	11.65	11.72	0.519	10.384	0.8996	Medium	11.65	11.73	0.496	9.918	0.9071	Medium	11.66	11.73	1.189	23.782	0.9014	Medium	11.65	11.73	1.2	24.004	0.883	Medium	11.65	11.73	1.122	22.43	0.9013	Medium	11.65	11.72	1.23	24.607	0.9059	Medium	11.65	11.73	1.299	25.984	0.8844	Medium	11.66
Dimer	146	155	YFTFQDDEKL	11.43	2	8	11.46	11.53	0.54	6.744	0.9228	High	11.46	11.53	0.543	6.788	0.9163	High	11.46	11.54	1.314	16.422	0.9173	High	11.46	11.53	1.324	16.555	0.9268	High	11.46	11.53	1.2	15.001	0.9167	High	11.46	11.53	1.388	17.354	0.9208	High	11.46	11.53	1.468	18.351	0.9238	High	11.46
Dimer	156	160	YFGLS	11.95	1	3	11.7	11.77	0.025	0.849	0.8103	Medium	11.7	11.77	0.041	1.351	0.7832	Medium	11.71	11.77	0.001	0.041	0.7271	Medium	11.7	11.77	0.044	1.477	0.8488	Medium	11.7	11.77	0.045	1.505	0.8461	Medium	11.7	11.77	0.102	3.391	0.8018	Medium	11.7	11.77	0.128	4.283	0.8528	Medium	11.71
Dimer	161	167	YAKNGEL	6.57	2	5	6.5	6.58	0.323	6.46	0.9474	High	6.5	6.58	0.321	6.42	0.9501	High	6.51	6.59	1.133	22.667	0.9438	High	6.5	6.58	1.129	22.589	0.9442	High	6.33	6.4	1.171	23.425	0.8003	Medium	6.5	6.58	1.873	37.454	0.9507	High	6.5	6.58	1.859	37.173	0.9502	High	6.51
Dimer	161	170	YAKNGELLKY	8.36	3	8	8.39	8.46	0.198	2.476	0.87	Medium	8.38	8.46	0.186	2.32	0.89	Medium	8.39	8.46	0.958	11.979	0.8584	Medium	8.38	8.46	0.963	12.035	0.8838	Medium	8.44	8.52	0.856	10.706	0.8077	Medium	8.38	8.46	1.981	24.767	0.8597	Medium	8.39	8.46	1.982	24.776	0.828	Medium	8.39
Dimer	161	177	YAKNGELLKYIRKIGSF	11.17	3	15	11.15	11.22	2.362	15.745	0.903	Medium	11.15	11.22	2.38	15.87	0.886	Medium	11.15	11.22	4.091	27.274	0.8766	Medium	11.15	11.22	4.063	27.086	0.8892	Medium	11.09	11.16	3.905	26.031	0.8695	Medium	11.15	11.22	5.001	33.343	0.8812	Medium	11.15	11.22	5.1	33.997	0.8754	Medium	11.06
Dimer	178	184	DETCTRF	8.11	2	5	8.27	8.35	0.596	11.911	0.9286	High	8.27	8.34	0.547	10.939	0.9432	High	8.27	8.35	0.855	17.106	0.9422	High	8.27	8.34	0.831	16.617	0.9497	High	8.22	8.29	0.774	15.472	0.9409	High	8.27	8.34	1.087	21.735	0.9423	High	8.27	8.34	1.087	21.743	0.9358	Medium	8.27
Dimer	182	188	TRFYTAE	7.41	2	5	7.54	7.6	0.057	1.146	0.9264	Medium	7.54	7.6	0.052	1.03	0.9248	Medium	7.54	7.6	0.065	1.297	0.9214	Medium	7.54	7.6	0.046	0.923	0.9278	Medium	7.54	7.6	0.062	1.235	0.8871	Medium	7.54	7.6	0.036	0.716	0.9348	Medium	7.54	7.6	0.078	1.567	0.9103	Medium	7.54
Dimer	185	193	YTAEIVSAL	11.47	1	7	11.49	11.56	0.017	0.237	0.8665	Medium	11.49	11.56	0.016	0.228	0.8089	Medium	11.5	11.56	0.181	2.582	0.7825	Medium	11.49	11.56	0.067	0.964	0.8312	Medium	11.49	11.56	0.115	1.64	0.8455	Medium	11.49	11.56	0.156	2.233	0.8	Medium	11.49	11.56	0.104	1.482	0.7907	Medium	11.49
Dimer	193	213	LEYLHGKGIIHRDLKPENILL	9.69	3	18	9.49	9.57	0.426	2.367	0.8124	Medium	9.48	9.56	0.438	2.432	0.6609	Medium	9.49	9.56	0.505	2.805	0.5537	Medium	9.48	9.56	0.7	3.89	0.6338	Medium	9.48	9.56	0.771	4.281	0.7323	Medium	9.48	9.56	1.724	9.579	0.5658	Medium	9.48	9.56	1.851	10.282	0.7689	Medium	9.49
Dimer	194	210	EYLHGKGIIHRDLKPEN	6.3	4	14	6.4	6.48	0.495	3.534	0.9549	High	6.4	6.48	0.475	3.392	0.946	High	6.41	6.49	0.907	6.478	0.9468	High	6.4	6.48	0.862	6.158	0.9565	High	6.4	6.48	0.842	6.017	0.9496	High	6.41	6.49	1.928	13.77	0.9527	High	6.4	6.48	1.945	13.893	0.9491	High	6.41
Dimer	194	211	EYLHGKGIIHRDLKPENI	7.05	4	15	6.92	7	0.523	3.489	0.9234	High	6.92	6.99	0.475	3.166	0.9359	High	6.92	7	0.856	5.705	0.9071	High	6.92	6.99	0.945	6.297	0.9055	High	6.92	6.99	0.863	5.75	0.9335	High	6.91	6.99	2.038	13.586	0.9005	High	6.92	6.99	2.062	13.748	0.9201	High	6.92
Dimer	195	210	YLHGKGIIHRDLKPEN	5.67	4	13	5.69	5.76	0.494	3.802	0.9147	High	5.68	5.76	0.604	4.65	0.8946	Medium	5.69	5.76	1.04	8	0.8928	Medium	5.68	5.76	1.022	7.861	0.8989	High	5.68	5.76	0.934	7.187	0.905	Medium	5.69	5.76	2.043	15.715	0.9009	Medium	5.68	5.76	2.096	16.122	0.9013	Medium	5.68
Dimer	211	217	ILLNEDM	10.87	1	5	10.86	10.93	0.698	13.952	0.8758	Medium	10.85	10.93	0.765	15.307	0.8687	Medium	10.86	10.93	0.918	18.36	0.8341	Medium	10.85	10.93	0.971	19.418	0.8553	Medium	10.83	10.9	0.933	18.665	0.8249	Medium	10.93	11	0.858	17.164	0.9155	Medium	10.91	11	0.913	18.259	0.906	Medium	10.94
Dimer	216	224	DMHIQITDF	12	2	7	12.05	12.12	0.183	2.621	0.882	Medium	12.04	12.12	0.134	1.916	0.8416	Medium	12.05	12.12	0.636	9.083	0.7654	Medium	12.05	12.12	0.694	9.908	0.8272	Medium	12.05	12.12	0.606	8.659	0.8464	Medium	12.04	12.12	1.226	17.508	0.8106	Medium	12.04	12.12	1.207	17.236	0.8377	Medium	12.04
Dimer	216	242	DMHIQITDFGTAKVLSPESKQARANAF	10.37	4	24	10.48	10.56	7.386	30.773	0.8263	Medium	10.48	10.56	7.658	31.91	0.8265	Medium	10.49	10.56	9.664	40.266	0.8046	Medium	10.48	10.56	9.463	39.429	0.7909	Medium	10.38	10.46	9.522	39.676	0.7381	Medium	10.48	10.56	10.022	41.758	0.8366	Medium	10.6	10.68	9.864	41.101	0.6882	Medium	10.4
Dimer	218	247	HIQITDFGTAKVLSPESKQARANAFVGTAQ	9.33	3	27	9.37	9.44	10.375	38.427	0.8853	Medium	9.36	9.43	10.303	38.16	0.9039	High	9.36	9.44	12.696	47.021	0.9155	High	9.36	9.43	12.593	46.641	0.9017	High	9.33	9.41	12.247	45.361	0.8431	Medium	9.36	9.43	13.191	48.857	0.9107	High	9.47	9.55	13.344	49.421	0.902	High	9.37
Dimer	248	253	YVSPEL	9.79	1	3	9.8	9.88	0.482	16.078	0.9192	High	9.79	9.88	0.468	15.593	0.9147	High	9.91	9.99	1.419	47.305	0.8113	Medium	10.01	10.08	1.417	47.246	0.7809	Medium	9.8	9.88	1.456	48.534	0.9383	High	10	10.08	1.83	61.007	0.9003	Medium	9.93	10.01	1.775	59.17	0.8217	Medium	9.78
Dimer	254	265	LTEKSACKSSDL	6.04	2	10	6.05	6.13	3.415	34.149	0.9012	High	6.05	6.13	3.406	34.055	0.8991	High	6.06	6.13	4.043	40.434	0.8484	Medium	6.05	6.13	3.914	39.142	0.9084	High	6	6.08	3.936	39.357	0.8151	Medium	6.06	6.13	4.208	42.082	0.8929	High	6.03	6.11	4.162	41.62	0.8795	High	6
Dimer	266	270	WALGC	11.74	1	3	11.67	11.75	0.049	1.628	0.8577	Medium	11.67	11.75	0.027	0.892	0.8802	Medium	11.68	11.76	0.013	0.441	0.875	Medium	11.68	11.75	0.034	1.146	0.8984	Medium	11.68	11.75	0.041	1.352	0.879	Medium	11.67	11.75	0.033	1.11	0.8917	Medium	11.68	11.75	0.035	1.179	0.8892	Medium	11.68
Dimer	271	287	IIYQLVAGLPPFRAGNE	12.78	3	13	12.65	12.72	1.931	14.855	0.9476	Medium	12.65	12.72	1.963	15.104	0.9421	High	12.65	12.73	2.078	15.987	0.9364	High	12.65	12.73	2.102	16.172	0.8142	Medium	12.65	12.72	1.91	14.695	0.9477	Medium	12.65	12.72	2.478	19.064	0.9415	High	12.65	12.73	2.589	19.916	0.9408	Medium	12.65
Dimer	276	288	VAGLPPFRAGNEY	10.2	2	9	10.23	10.31	2.436	27.067	0.8766	Medium	10.23	10.31	2.481	27.569	0.8492	Medium	10.23	10.31	2.993	33.259	0.8155	Medium	10.32	10.39	2.991	33.23	0.8554	Medium	10.16	10.24	2.98	33.112	0.7989	Medium	10.31	10.37	3.305	36.725	0.8727	Medium	10.23	10.31	3.396	37.735	0.8647	Medium	10.17
Dimer	288	297	YLIFQKIIKL	12.7	3	8	12.62	12.69	0.256	3.194	0.932	High	12.62	12.69	0.24	3.005	0.9029	High	12.59	12.66	2.033	25.41	0.8726	Medium	12.57	12.64	2.055	25.691	0.8384	Medium	12.45	12.52	1.991	24.882	0.723	Medium	12.62	12.69	4.75	59.377	0.8968	Medium	12.62	12.7	4.738	59.23	0.8843	Medium	12.63
Dimer	288	311	YLIFQKIIKLEYDFPEKFFPKARD	13.36	5	20	13.27	13.34	3.715	18.575	0.8274	Medium	13.26	13.34	3.754	18.772	0.8264	Medium	13.26	13.34	5.894	29.472	0.746	Medium	13.26	13.34	6.092	30.459	0.7765	Medium	13.17	13.24	5.994	29.97	0.5167	Medium	13.3	13.37	9.424	47.121	0.7239	Medium	13.2	13.27	9.528	47.638	0.7036	Medium	13.18
Dimer	288	316	YLIFQKIIKLEYDFPEKFFPKARDLVEKL	13.9	5	25	13.8	13.88	3.78	15.119	0.7462	Medium	13.8	13.87	3.826	15.304	0.7466	Medium	13.83	13.91	5.823	23.29	0.6973	Medium	13.8	13.88	5.661	22.645	0.6779	Medium	13.77	13.85	5.543	22.171	0.6965	Medium	13.8	13.87	9.891	39.564	0.6903	Medium	13.8	13.87	10.166	40.666	0.6092	Medium	13.89
Dimer	290	316	IFQKIIKLEYDFPEKFFPKARDLVEKL	12.74	5	23	12.6	12.67	3.556	15.46	0.8464	Medium	12.6	12.67	3.584	15.584	0.8849	Medium	12.6	12.67	4.955	21.542	0.8627	Medium	12.6	12.68	4.92	21.391	0.8655	Medium	12.52	12.58	4.533	19.71	0.829	Medium	12.6	12.67	7.599	33.04	0.8741	Medium	12.6	12.67	7.684	33.408	0.7414	Medium	12.6
Dimer	292	316	QKIIKLEYDFPEKFFPKARDLVEKL	11.85	4	21	12.08	12.16	3.295	15.689	0.922	High	12.08	12.15	3.276	15.602	0.9203	High	12.08	12.16	4.341	20.673	0.9044	High	12.08	12.15	4.343	20.681	0.892	High	11.95	12.02	3.987	18.986	0.9007	High	12.08	12.15	6.5	30.951	0.9016	High	12.08	12.15	6.518	31.039	0.8796	High	12.08
Dimer	317	329	LVLDATKRLGCEE	8.87	3	11	9.02	9.1	1.37	12.455	0.9127	High	9.02	9.1	1.409	12.811	0.9238	High	9.02	9.11	2.601	23.644	0.9176	High	9.02	9.1	2.621	23.827	0.9154	High	8.9	8.96	2.447	22.246	0.926	High	9.02	9.1	3.693	33.569	0.9223	High	8.99	9.07	3.755	34.138	0.8513	Medium	8.85
Dimer	320	330	DATKRLGCEEM	7.85	2	9	7.84	7.91	0.98	10.893	0.8323	Medium	7.81	7.87	1.042	11.574	0.8428	Medium	7.8	7.87	1.952	21.687	0.8411	Medium	7.81	7.87	1.904	21.159	0.7927	Medium	7.9	7.97	1.856	20.624	0.7253	Medium	7.8	7.87	3.238	35.977	0.772	Medium	7.81	7.87	3.219	35.769	0.7201	Medium	7.74
Dimer	328	342	EEMEGYGPLKAHPFF	11.8	2	11	11.79	11.87	0.857	7.792	0.8927	Medium	11.79	11.87	0.734	6.672	0.8796	Medium	11.8	11.87	1.708	15.526	0.7594	Medium	11.79	11.87	1.699	15.441	0.8702	High	11.89	11.95	1.567	14.243	0.9066	High	11.79	11.87	2.19	19.907	0.8205	Medium	11.79	11.87	2.282	20.741	0.8761	Medium	11.87
Dimer	329	350	EMEGYGPLKAHPFFESVTWENL	13.54	3	18	13.52	13.59	3.091	17.173	0.801	Medium	13.51	13.59	3.308	18.38	0.8031	Medium	13.51	13.59	4.632	25.733	0.7314	Medium	13.51	13.59	4.587	25.482	0.7415	Medium	13.5	13.57	4.652	25.844	0.7192	Medium	13.51	13.59	5.048	28.046	0.764	Medium	13.52	13.59	5.296	29.423	0.7176	Medium	13.51
[truncated: 23 more columns]

## Sheet: Fig 4B_HDX FL v KD
Data corresponds to Figure 4B						methods		HDX reactions comparing PDK1FL and PDK1SKD were conducted in a final reaction volume of 20 µL with a final protein concentration of 26 µM. The reaction was initiated by the addition of 45 µL of D2O buffer (20mM pH7.5 HEPES, 100mM NaCl, 94% D2O (V/V)) to 5.0 µL of protein solution (final D2O concentration of 89.6%). The reaction proceeded for 3s at 4°C and 3, 30, 300, or 3000s at 18°C, before bein…
						Average % deuterium incorporation																									% deuterium changes												T-test
PDK1						PDK1 FL											PDK1 KD														PDK1 FL vs KD
S	E	Max D	RT	Z	Sequence	0.3s	SD	3s	SD	30s	SD	300s	SD	3000s	SD		0.3s	SD	3s	SD	30s	SD	300s	SD	3000s	SD					0.3s	SD	3s	SD	30s	SD	300s	SD	3000s	SD		0.3s	3s	30s	300s	3000s
82	93	10	11.88	3	FKFGKILGEGSF	30.9107	1.24581	41.3903	1.47639	54.232	0.154149	58.5567	0.997705	58.238	1.01704		31.1137	0.571509	41.612	0.851227	55.1835	0.115258	59.0007	0.795572	58.8893	0.321187		Average % Deuterium incorporation	100		-0.203	1.81732	-0.221667	2.32762	-0.9515	0.269408	-0.444	1.79328	-0.651333	1.33823		0.814987	0.83437	0.267455	0.580978	0.385048		Increase in exchange	5-10%
85	93	7	9.2	2	GKILGEGSF	11.8307	0.958792	18.509	0.902899	31.589	0.519016	34.1947	0.782078	41.0777	0.692655		14.3493	0.737973	22.4997	0.997236	33.622	0.0296985	40.287	0.401645	52.167	0.209602			90		-2.51867	1.69677	-3.99067	1.90014	-2.033	0.548715	-6.09233	1.18372	-11.0893	0.902257		0.0252829	0.0069858	0.0709194	0.00129744	0.000556363			10-30%
94	98	3	9.365	1	STVVL	1.33733	0.276704	3.05333	0.396515	21.677	0.615183	71.0617	0.663586	89.5797	0.907614		2.262	0.602545	3.207	0.749098	19.496	0.353553	63.6013	1.04131	88.2147	0.503474			80		-0.924667	0.87925	-0.153667	1.14561	2.181	0.968736	7.46033	1.7049	1.365	1.41109		0.100117	0.78904	0.0371516	0.0010503	0.103622			>30%
94	107	12	8.815	3	STVVLARELATSRE	19.301	0.362446	24.9983	0.582872	52.393	0.71842	81.0233	0.1706	86.7657	0.661324		19.3287	0.319929	24.357	0.643396	50.4955	1.55634	78.7577	0.180694	86.5483	0.805363			70		-0.0276667	0.682374	0.641333	1.22627	1.8975	2.27476	2.26567	0.351294	0.217333	1.46669		0.91786	0.269161	0.0902301	9.14183e-05	0.736856		No change	-5-5%
99	107	7	4.565	2	ARELATSRE	28.133	1.26179	37.743	1.60014	61.4715	0.208597	74.1073	0.0713606	73.973	0.521046		28.9757	0.162032	37.4917	1.18906	61.723	0.714178	72.8103	0.459036	74.4107	0.346448			60		-0.842667	1.42382	0.251333	2.7892	-0.2515	0.922774	1.297	0.530397	-0.437667	0.867494		0.369637	0.834878	0.908297	0.0376384	0.301506		Decrease in exchange	5-10%
99	108	8	6.305	2	ARELATSREY	22.9643	1.32469	30.406	0.869388	51.8095	0.631446	66.3797	0.92011	70.488	0.757277		23.3883	0.419705	30.323	0.535265	50.712	1.0748	63.8833	0.946096	70.2213	0.992543			50		-0.424	1.74439	0.083	1.40465	1.0975	1.70625	2.49633	1.86621	0.266667	1.74982		0.641412	0.895343	0.353053	0.0308208	0.731402			10-30%
99	109	9	6.155	2	ARELATSREYA	21.6973	0.990386	31.5733	0.659932	48.771	0.0367696	67.6147	0.155671	72.4957	0.641377		22.299	0.362501	28.6317	0.728536	47.6985	0.521138	65.0067	0.357903	72.8113	0.973997			40		-0.601667	1.35289	2.94167	1.38847	1.0725	0.557907	2.608	0.513573	-0.315667	1.61537		0.406961	0.00682987	0.0480088	0.0020236	0.667179			>30%
100	107	6	4.43	2	RELATSRE	30.3157	1.0645	42.1247	1.10575	62.171	1.43543	71.187	0.48913	72.3223	0.559664		38.6807	0.178674	44.7067	0.635953	67.6535	0.351432	70.3467	0.95998	71.4203	0.445908			30		-8.365	1.24317	-2.582	1.7417	-5.4825	1.78686	0.840333	1.44911	0.902	1.00557		0.00442018	0.0360292	0.0788297	0.26726	0.0977964
108	114	5	10.535	1	YAIKILE	3.585	0.457944	8.53933	0.288583	19.9325	0.106773	47.531	1.0548	78.715	0.801962		5.49167	0.380558	10.0867	0.180722	17.4395	1.56058	36.4953	0.94066	70.5607	0.158219			20		-1.90667	0.838502	-1.54733	0.469305	2.493	1.66736	11.0357	1.99546	8.15433	0.960181		0.00565747	0.00275264	0.0593326	0.000182417	0.00237584		Highlighted peptides also cross thresholds of change >0.4 Da and p value <0.01
108	121	12	7.7	3	YAIKILEKRHIIKE	23.732	0.819861	27.017	0.885119	34.953	1.08046	44.7657	0.219528	56.9887	1.07831		24.558	0.627863	27.389	0.311814	34.907	0.739634	41.1687	0.425467	55.4663	0.931343			10		-0.826	1.44772	-0.372	1.19693	0.046	1.82009	3.597	0.644995	1.52233	2.00966		0.242404	0.552403	0.86097	0.000958518	0.139411
108	134	24	8.01	5	YAIKILEKRHIIKENKVPYVTRERDVM	38.3877	0.614261	40.1503	0.434945	44.0475	0.983586	48.7257	0.0690966	54.1683	1.20396		39.3837	0.536103	40.59	0.351168	44.6315	0.820951	47.1293	0.504544	53.752	0.237647					-0.996	1.15036	-0.439667	0.786113	-0.584	1.80454	1.59633	0.57364	0.416333	1.44161		0.103253	0.246997	0.623934	0.0296802	0.612497
109	134	23	7.43	5	AIKILEKRHIIKENKVPYVTRERDVM	41.6753	0.393645	43.4117	0.567536	47.1755	0.918532	50.5523	0.285267	54.5243	0.964028		42.867	0.916203	43.7593	0.480356	48.368	0.333754	49.7463	0.822125	55.0637	0.531118					-1.19167	1.30985	-0.347667	1.04789	-1.1925	1.25229	0.806	1.10739	-0.539333	1.49515		0.139811	0.463067	0.328974	0.224898	0.456343
122	134	10	7.36	4	NKVPYVTRERDVM	68.7203	0.592994	69.8237	0.652167	70.371	0.323855	70.9393	0.513865	70.5177	0.989183		70.485	0.572291	69.6213	0.1685	71.5235	0.545179	71.2553	0.811341	70.5507	0.35664					-1.76467	1.16529	0.202333	0.820667	-1.1525	0.869034	-0.316	1.32521	-0.033	1.34582		0.0204856	0.647747	0.0996165	0.607609	0.960676
135	142	5	10.95	2	SRLDHPFF	9.728	0.874809	16.227	0.766018	24.892	0.0268701	37.1773	0.409654	47.0243	0.504793		12.3773	0.26845	18.0877	0.458908	25.766	1.00409	35.6293	0.476189	43.7507	0.472445					-2.64933	1.14326	-1.86067	1.22493	-0.874	1.03096	1.548	0.885843	3.27367	0.977238		0.0261445	0.0324841	0.452661	0.0138416	0.00122719
135	145	8	11.015	3	SRLDHPFFVKL	5.76467	0.601612	11.103	1.02966	29.1085	0.376888	42.9517	0.634011	56.873	1.06043		7.056	0.47333	11.9497	0.252595	27.7055	1.20703	40.7577	0.896673	53.8223	0.199342					-1.29133	1.07494	-0.846667	1.28226	1.403	1.58392	2.194	1.53068	3.05067	1.25978		0.0460348	0.285328	0.0826142	0.0302437	0.0341899
138	142	2	11.285	1	DHPFF	2.71467	1.40818	5.06533	0.210058	14.945	1.08187	44.3247	0.636744	66.3723	0.837807		3.99767	0.811369	7.74867	0.818572	16.1145	1.13349	39.2183	0.667783	56.995	1.11419					-1.283	2.21955	-2.68333	1.02863	-1.1695	2.21537	5.10633	1.30453	9.37733	1.95199		0.257344	0.0251996	0.387262	0.000703153	0.000465571
146	152	5	11.71	1	YFTFQDD	29.732	0.817648	30.5137	0.599034	33.281	0.0367696	44.414	0.172566	50.8947	0.448266		29.4467	0.153132	29.77	0.291671	31.9825	0.253851	40.1027	0.8064	50.001	0.510063					0.285333	0.97078	0.743667	0.890705	1.2985	0.290621	4.31133	0.978966	0.893667	0.958329		0.61625	0.149071	0.0106459	0.00890079	0.085932
146	153	6	11.765	1	YFTFQDDE	25.2797	0.855165	27.725	0.979613	29.514	0.541644	39.5867	0.436739	43.996	0.281352		26.1717	0.472487	26.5077	0.534575	28.6625	0.806809	34.997	0.874887	42.8833	1.19983					-0.892	1.32765	1.21733	1.51419	0.8515	1.34845	4.58967	1.31163	1.11267	1.48118		0.208541	0.151365	0.282407	0.0042898	0.246167
146	155	8	11.71	1	YFTFQDDEKL	19.5663	0.391602	20.8873	0.59411	23.698	0.217789	38.2537	0.455889	50.493	0.654057		19.8497	0.261749	20.731	0.100195	23.062	0.456791	34.037	0.680725	48.4597	0.251844					-0.283333	0.653351	0.156333	0.694305	0.636	0.67458	4.21667	1.13661	2.03333	0.905901		0.358175	0.699469	0.0666296	0.0016089	0.0215862
146	157	10	13.795	2	YFTFQDDEKLYF	18.4527	0.812463	19.616	0.32883	24.463	0.308299	39.9877	0.105557	58.416	0.919538		18.221	0.203362	19.1537	0.562799	23.6185	0.239709	34.1833	0.640007	54.27	1.05553					0.231667	1.01582	0.462333	0.891628	0.8445	0.548008	5.80433	0.745564	4.146	1.97507		0.673571	0.299348	0.361794	0.00327366	0.00719051
149	155	5	8.135	2	FQDDEKL	6.86533	0.333145	7.428	0.0980612	10.594	1.40714	25.693	0.627818	39.6837	0.438071		7.055	0.358054	8.00233	0.266423	9.4955	1.1844	21.8407	0.75632	35.5973	0.166521					-0.189667	0.691199	-0.574333	0.364484	1.0985	2.59155	3.85233	1.38414	4.08633	0.604592		0.561052	0.054937	0.48539	0.00275617	0.00141443
156	160	3	11.965	1	YFGLS	1.26733	0.161296	2.757	0.358096	16.4185	0.439113	51.2157	0.319639	69.985	0.875661		2.26567	0.170086	2.41967	0.214514	11.3315	0.113844	39.66	1.01259	68.8167	0.442025					-0.998333	0.331382	0.337333	0.572611	5.087	0.552958	11.5557	1.33223	1.16833	1.31769		0.00170808	0.234741	0.00806352	0.00115295	0.132436
156	161	4	13.145	1	YFGLSY	14.603	1.02627	21.2717	0.984542	32.4385	0.0883883	56.8283	1.13783	72.2193	0.255485		11.4277	0.367549	19.767	0.394669	29.5225	0.549422	49.5337	0.684694	71.6687	0.67751					3.17533	1.39382	1.50467	1.37921	2.916	0.63781	7.29467	1.82252	0.550667	0.932995		0.0225219	0.104869	0.0231573	0.00164597	0.293344
157	173	15	11.425	5	FGLSYAKNGELLKYIRK	7.97267	0.783279	15.602	0.877007	33.365	0.147078	45.0797	0.174153	56.9277	0.930119		31.9533	0.0255408	35.547	0.83106	45.8365	0.381131	59.221	0.679541	65.9233	0.699909					-23.9807	0.80882	-19.945	1.70807	-12.4715	0.528209	-14.1413	0.853694	-8.99567	1.63003		0.000351194	9.13392e-06	2.17191e-05	0.000387948	0.000280305
160	167	6	6.94	2	SYAKNGEL	31.281	1.09932	39.078	0.98071	54.1815	0.0473762	57.3643	0.567579	58.3063	0.4095		31.835	0.508366	42.1383	0.97937	55.3965	0.979343	59.3853	1.159	65.516	1.38679					-0.554	1.60769	-3.06033	1.96008	-1.215	1.02672	-2.021	1.72658	-7.20967	1.79629		0.489223	0.018595	0.119057	0.0755328	0.00789299
161	167	5	6.675	1	YAKNGEL	19.1093	1.39256	29.6263	0.717201	48.8365	0.863377	51.2047	0.501176	53.1377	0.74085		22.488	0.541617	34.467	0.610354	50.3095	0.932674	53.0347	0.347394	62.1993	0.447537					-3.37867	1.93417	-4.84067	1.32756	-1.473	1.79605	-1.83	0.84857	-9.06167	1.18839		0.0389735	0.000985477	0.178132	0.0088811	0.000207478
161	168	6	9.2	2	YAKNGELL	13.6307	1.16778	22.05	0.986546	36.7215	0.644174	39.9463	0.396682	48.2187	1.06063		16.498	0.514221	25.8143	0.756548	39.206	0.190919	47.0137	0.420381	60.6723	0.200535					-2.86733	1.682	-3.76433	1.74309	-2.4845	0.835093	-7.06733	0.817063	-12.4537	1.26117		0.0348307	0.00764595	0.0658783	3.11024e-05	0.0017904
161	170	8	8.505	2	YAKNGELLKY	7.311	0.880779	12.3863	0.584615	24.942	0.793374	35.8737	0.267646	51.716	0.666651		11.5423	0.295575	16.5217	0.859035	35.121	0.619426	50.7057	0.900392	62.49	0.68193					-4.23133	1.17635	-4.13533	1.44365	-10.179	1.4128	-14.832	1.16804	-10.774	1.34858		0.00837879	0.00369468	0.00128146	0.000528692	4.03765e-05
161	177	15	11.285	2	YAKNGELLKYIRKIGSF	8.28767	0.720657	17.1033	0.949493	34.864	0.0565685	46.4007	0.665007	58.3117	0.784396		33.2833	0.340844	36.7657	0.670024	46.962	0.0268701	60.2037	0.842017	66.7787	0.795746					-24.9957	1.0615	-19.6623	1.61952	-12.098	0.0834386	-13.803	1.50702	-8.467	1.58014		2.18633e-05	2.04923e-05	0.000123608	3.62218e-05	0.00019484
168	177	8	8.555	2	LKYIRKIGSF	11.704	1.07241	22.585	1.09849	47.5605	0.972272	57.895	0.168199	68.7623	0.959844		49.0807	0.82159	52.5037	0.41981	60.4675	0.39103	72.2913	0.548994	73.3617	0.101869					-37.3767	1.894	-29.9187	1.5183	-12.907	1.3633	-14.3963	0.717193	-4.59933	1.06171		2.23891e-06	8.93699e-05	0.00742184	0.000165105	0.0134427
169	177	7	7.465	2	KYIRKIGSF	13.254	1.09085	25.46	1.25905	53.0245	0.73327	62.3567	0.346458	68.284	0.508201		54.4443	0.722051	58.0713	0.556687	63.196	1.38169	69.7463	0.0358097	71.4127	0.923285					-41.1903	1.8129	-32.6113	1.81573	-10.1715	2.11496	-7.38967	0.382268	-3.12867	1.43149		3.2723e-06	6.23327e-05	0.00155967	0.000618762	0.0130398
171	177	5	7.97	2	IRKIGSF	17.6983	1.51238	35.4893	1.09032	65.085	1.35057	71.3583	0.0473533	72.0693	0.504682		68.904	0.940313	68.9387	0.220822	70.967	1.30532	70.8213	0.6522	70.6197	0.426147					-51.2057	2.45269	-33.4493	1.31114	-5.882	2.65589	0.537	0.699553	1.44967	0.930829		6.4629e-06	0.000212843	0.0501068	0.295583	0.0200746
178	184	5	8.34	1	DETCTRF	5.086	0.755574	10.7147	1.01059	22.49	0.560029	30.773	0.274501	46.727	1.07407		18.129	0.455718	22.753	0.438689	32.1075	0.75024	48.4127	0.574026	55.952	0.491836					-13.043	1.21129	-12.0383	1.44928	-9.6175	1.31027	-17.6397	0.848528	-9.225	1.5659		6.85654e-05	0.000557244	0.00134334	3.04154e-05	0.00122791
182	188	5	7.62	2	TRFYTAE	2.31667	0.123589	2.01033	0.559214	2.1365	0.0841457	2.246	0.0663023	3.30433	0.5738		2.17333	0.566094	2.592	0.99658	2.7575	0.171827	3.45933	0.890035	9.934	0.568356					0.143333	0.689683	-0.581667	1.55579	-0.621	0.255973	-1.21333	0.956337	-6.62967	1.14216		0.687959	0.440359	0.0169159	0.141776	0.000142189
185	192	6	8.845	1	YTAEIVSA	2.73267	0.428808	2.91167	0.123573	3.1345	0.440528	2.673	0.570757	3.12833	0.415352		2.56833	0.249207	3.18167	0.971003	3.986	0.213546	3.00033	0.431271	2.202	0.341609					0.164333	0.678015	-0.27	1.09458	-0.8515	0.654074	-0.327333	1.00203	0.926333	0.756961		0.598527	0.676984	0.754773	0.477043	0.042524
185	193	7	11.65	2	YTAEIVSAL	4.71233	1.06188	3.04833	0.495489	4.8975	0.0671751	4.082	0.906806	4.17933	0.0686756		3.35233	0.94688	4.18433	1.2425	3.067	1.49765	3.05567	0.463966	3.62	0.738127					1.36	2.00876	-1.136	1.73799	1.8305	1.56483	1.02633	1.37077	0.559333	0.806802		0.174348	0.251085	0.088734	0.180391	0.319433
189	193	3	9.05	1	IVSAL	1.34333	0.369618	1.49967	0.180749	1.567	0.0127279	1.27367	0.19211	1.602	0.0272213		1.51367	0.102763	2.18833	0.934846	1.4715	0.170413	1.33967	0.4105	1.55467	0.0142244					-0.170333	0.472381	-0.688667	1.1156	0.0955	0.183141	-0.066	0.60261	0.0473333	0.0414457		0.510771	0.32921	0.281354	0.817984	0.0752965
189	194	4	8.345	1	IVSALE	0.923667	0.228583	1.481	0.318256	1.659	0.0325269	1.53767	0.248504	1.75467	0.0635164		1.87533	0.292057	1.99233	0.386161	2.104	0.192333	1.87767	0.326568	3.86	0.0826559					-0.951667	0.52064	-0.511333	0.704417	-0.445	0.22486	-0.34	0.575072	-2.10533	0.146172		0.0139299	0.15492	0.10628	0.21727	7.40767e-06
193	210	15	7.09	3	LEYLHGKGIIHRDLKPEN	5.03867	0.391766	6.955	0.194656	13.635	0.162635	23.0653	0.0516753	30.7183	0.672763		5.76867	0.264031	8.44033	0.298353	16.8395	0.573464	25.604	0.132917	32.3357	0.133661					-0.73	0.655797	-1.48533	0.493009	-3.2045	0.736098	-2.53867	0.184593	-1.61733	0.806424		0.0636811	0.00339064	0.0039303	0.000192442	0.0483523
193	212	17	9.355	4	LEYLHGKGIIHRDLKPENIL	4.05033	0.365836	5.81667	0.195247	11.1125	0.245366	18.575	0.22848	25.2817	0.684006		4.46367	0.194878	6.67233	0.104644	13.584	0.120208	21.1497	0.441091	26.8237	0.299734					-0.413333	0.560714	-0.855667	0.299891	-2.4715	0.365574	-2.57467	0.669571	-1.542	0.98374		0.181836	0.0062503	0.00548042	0.00288368	0.043214
193	213	18	9.83	2	LEYLHGKGIIHRDLKPENILL	3.177	0.623112	4.89633	0.215224	9.9015	0.269408	16.5493	0.272335	22.7517	0.397671		3.55567	0.480554	5.85967	0.124263	12.0855	0.173241	19.1383	0.405114	24.296	0.407987					-0.378667	1.10367	-0.963333	0.339487	-2.184	0.442649	-2.589	0.677449	-1.54433	0.805658		0.452895	0.00528321	0.0128184	0.00139866	0.00935824
194	210	14	6.48	3	EYLHGKGIIHRDLKPEN	5.12233	0.430025	7.40933	0.406525	14.431	0.21496	24.5017	0.0685954	32.6723	0.656159		5.85167	0.239853	8.60867	0.146412	17.6825	0.567807	26.876	0.217097	33.8973	0.174225					-0.729333	0.669878	-1.19933	0.552936	-3.2515	0.782767	-2.37433	0.285692	-1.225	0.830384		0.0797796	0.0251793	0.00250045	0.00121141	0.0751539
194	212	16	8.68	3	EYLHGKGIIHRDLKPENIL	4.568	0.247756	6.46767	0.195975	12.0725	0.194454	20.386	0.147523	27.5303	0.728605		4.94733	0.178495	7.804	0.596241	14.9115	0.0586899	23.029	0.308811	29.3163	0.132387					-0.379333	0.426251	-1.33633	0.792216	-2.839	0.253144	-2.643	0.456334	-1.786	0.860992		0.105598	0.0488375	0.0130385	0.00104052	0.0472383
195	210	13	5.915	3	YLHGKGIIHRDLKPEN	5.63933	0.593085	8.283	0.372517	15.61	0.671751	26.9587	0.633074	35.7287	0.304946		7.10567	0.360236	9.71667	0.31192	20.359	0.370524	29.643	0.664133	37.3837	0.840176					-1.46633	0.953322	-1.43367	0.684438	-4.749	1.04228	-2.68433	1.29721	-1.655	1.14512		0.0303995	0.00756058	0.0108116	0.00717306	0.0625008
195	212	15	8.565	3	YLHGKGIIHRDLKPENIL	4.482	0.42759	6.72467	0.0809959	12.5695	0.604576	21.051	0.240077	28.958	0.46679		4.96	0.265275	7.77067	0.028006	15.808	0.207889	24.1193	0.669818	30.6333	0.654028					-0.478	0.692865	-1.046	0.109002	-3.2385	0.812466	-3.06833	0.909895	-1.67533	1.12082		0.188871	0.000772717	0.0369991	0.0089062	0.0267117
211	215	3	9.265	1	ILLNE	24.4813	0.453072	24.3407	0.494381	24.2505	0.765797	24.4063	0.42937	26.1623	0.980427		25.1787	0.114168	25.2407	0.173984	24.7925	0.594677	25.221	0.797302	29.158	0.640836					-0.697333	0.56724	-0.9	0.668364	-0.542	1.36047	-0.814667	1.22667	-2.99567	1.62126		0.110105	0.0729158	0.483027	0.219565	0.0159044
211	217	5	11.185	1	ILLNEDM	17.4577	0.483707	19.667	0.984846	22.238	0.164049	23.522	1.18139	24.0263	0.862935		19.6943	0.356138	20.6887	0.386632	21.633	0.192333	21.8557	0.317278	23.406	0.786523					-2.23667	0.839845	-1.02167	1.37148	0.605	0.356382	1.66633	1.49867	0.620333	1.64946		0.0041267	0.205309	0.0470575	0.12679	0.409945
213	217	3	7.43	1	LNEDM	30.0557	1.1503	34.8167	0.679391	38.5575	0.303349	38.9807	0.689116	39.9333	0.607413		34.615	0.834502	37.4773	0.729696	39.348	0.745291	39.0167	0.760305	40.788	0.696455					-4.55933	1.9848	-2.66067	1.40909	-0.7905	1.04864	-0.036	1.44942	-0.854667	1.30387		0.00670655	0.0103299	0.113851	0.958177	0.185749
216	224	7	12.165	2	DMHIQITDF	11.642	1.26354	17.325	1.29106	21.718	0.0212132	30.3433	0.413426	36.439	0.614974		15.2787	0.452924	19.2327	0.895825	20.801	0.919239	27.2597	0.443847	33.9793	0.52104					-3.63667	1.71646	-1.90767	2.18689	0.917	0.940452	3.08367	0.857274	2.45967	1.13601		0.0270943	0.111138	0.420017	0.000933556	0.00661881
216	242	24	10.715	4	DMHIQITDFGTAKVLSPESKQARANSF	44.678	0.689936	46.5717	1.2521	47.719	0.0989949	50.206	0.277339	52.6077	0.789446		47.1943	0.69597	47.634	0.300604	49.002	0.653367	50.2633	0.682587	52.1903	0.522946					-2.51633	1.38591	-1.06233	1.5527	-1.283	0.752362	-0.0573333	0.959926	0.417333	1.31239		0.0113303	0.277414	0.127725	0.900575	0.493804
216	247	29	10.395	4	DMHIQITDFGTAKVLSPESKQARANSFVGTAQ	47.9713	0.942765	51.3957	0.873845	53.4585	0.0784889	55.9267	0.171232	57.3913	0.590402		50.9957	0.561885	51.954	0.420829	54.126	0.159806	55.736	0.458893	56.7437	0.499237					-3.02433	1.50465	-0.558333	1.29467	-0.6675	0.238295	0.190667	0.630125	0.647667	1.08964		0.0144217	0.394342	0.0858274	0.558406	0.222324
218	224	5	10.655	1	HIQITDF	17.3247	1.05573	26.3517	0.983016	32.0145	0.658316	44.744	0.0698642	52.1257	0.878097		23.8483	0.974592	27.8917	0.18123	31.799	0.0692965	38.9707	0.233945	48.9383	0.824122					-6.52367	2.03032	-1.54	1.16425	0.2155	0.727613	5.77333	0.303809	3.18733	1.70222		0.00146161	0.107896	0.379907	0.000153476	0.0102468
218	227	8	10.065	1	HIQITDFGTA	35.592	0.336866	41.1873	0.696039	43.5835	0.600334	52.0593	0.676099	57.5143	0.848251		37.4993	0.74245	41.305	0.931672	43.833	0.284257	47.2953	1.13581	54.7933	0.185355					-1.90733	1.07932	-0.117667	1.62771	-0.2495	0.884591	4.764	1.81191	2.721	1.03361		0.0308529	0.871255	0.970822	0.00643813	0.026377
218	242	22	9.665	4	HIQITDFGTAKVLSPESKQARANSF	52.7957	0.844191	54.9213	1.35002	56.0405	0.00212132	59.0923	0.610417	60.4533	0.970794		55.7433	0.551099	55.8413	0.173592	57.219	0.00989949	58.8107	0.285563	60.3373	0.611438					-2.94767	1.39529	-0.92	1.52361	-1.1785	0.0120208	0.281667	0.89598	0.116	1.58223		0.0105061	0.358902	0.0296155	0.522052	0.870984
218	247	27	9.48	3	HIQITDFGTAKVLSPESKQARANSFVGTAQ	54.359	0.893829	56.929	0.779515	59.5775	0.258094	61.9853	0.401369	63.054	0.89478		57.141	0.697465	58.4223	0.148224	60.411	0.213546	61.5853	0.456292	62.9327	0.541212					-2.782	1.59129	-1.49333	0.927739	-0.8335	0.47164	0.4	0.857661	0.121333	1.43599		0.0148833	0.0752954	0.113197	0.319743	0.852515
225	242	15	6.725	3	GTAKVLSPESKQARANSF	69.854	0.798491	70.3687	0.674955	70.286	0.451134	70.9453	0.108914	70.791	0.698385		71.7713	0.664271	70.386	0.293893	71.7245	0.829436	71.2317	0.640126	70.6653	0.104887					-1.91733	1.46276	-0.0173333	0.968848	-1.4385	1.28057	-0.286333	0.74904	0.125667	0.803272		0.0346895	0.973284	0.0860213	0.520558	0.785944
228	242	12	6.475	3	KVLSPESKQARANSF	66.3097	0.577633	66.0327	0.612014	66.2695	0.484368	66.893	0.078543	66.4983	0.74783		67.9673	1.04157	65.915	0.450434	67.1275	1.35694	67.016	0.798906	66.0693	0.227913					-1.65767	1.61921	0.117667	1.06245	-0.858	1.84131	-0.123	0.877449	0.429	0.975743		0.0920582	0.799768	0.402017	0.815781	0.428499
243	253	8	10.375	2	VGTAQYVSPEL	21.273	0.883287	28.749	0.494372	49.0155	0.331633	74.6893	0.35208	76.1393	0.344581		34.5843	1.12031	42.5577	1.72915	73.49	0.558614	76.255	0.585273	75.7583	0.621206					-13.3113	2.0036	-13.8087	2.22352	-24.4745	0.890247	-1.56567	0.937353	0.381	0.965787		0.000123305	0.00300229	9.4394e-06	0.0246997	0.418947
248	253	3	9.98	1	YVSPEL	3.34967	0.455954	6.53533	1.24461	34.6725	0.593263	77.8523	0.514079	81.2433	0.502359		13.397	0.505469	27.6437	1.62082	76.4695	0.0940452	80.71	1.41876	80.815	0.0180831					-10.0473	0.961423	-21.1083	2.86543	-41.797	0.687308	-2.85767	1.93284	0.428333	0.520442		1.49862e-05	9.15232e-05	0.00254023	0.0589958	0.277668
254	265	10	6.165	2	LTEKSACKSSDL	32.91	1.18178	39.9633	0.723168	48.3325	0.113844	51.7467	0.799264	53.9313	0.815463		38.7923	0.850454	44.746	0.547534	52.9585	0.970858	53.244	0.751744	59.4943	0.216713					-5.88233	2.03223	-4.78267	1.2707	-4.626	1.0847	-1.49733	1.55101	-5.563	1.03218		0.00314652	0.00111982	0.0103527	0.0781686	0.00463289
266	270	3	11.995	1	WALGC	0.865333	0.0748688	1.12733	0.286784	1.412	0.0650538	1.507	0.27586	1.99667	0.381007		1.088	0.104101	1.302	0.119716	1.835	0.354968	2.69	1.23054	4.271	0.301677					-0.222667	0.17897	-0.174667	0.406501	-0.423	0.420021	-1.183	1.5064	-2.27433	0.682684		0.047171	0.38933	0.461756	0.233226	0.00156105
271	275	3	11.43	1	IIYQL	0.865333	0.178551	1.36767	0.170086	1.318	0.164049	1.341	0.204472	2.041	0.950101		1.143	0.178216	1.14267	0.173385	1.1145	0.197283	1.45033	0.148086	1.84033	0.193436					-0.277667	0.356767	0.225	0.343471	0.2035	0.361332	-0.109333	0.352558	0.200667	1.14354		0.127541	0.199471	0.417839	0.510854	0.751956
271	287	13	12.81	3	IIYQLVAGLPPFRAGNE	19.3247	0.355894	19.5443	0.435351	20.248	0.0367696	23.737	0.206429	31.355	0.312501		19.8267	0.360217	20.12	0.0337787	22.143	0.25173	32.5493	0.43617	40.578	0.0580259					-0.502	0.716111	-0.575667	0.46913	-1.895	0.2885	-8.81233	0.642599	-9.223	0.370527		0.163986	0.148381	0.0216968	0.000102589	0.000253109
271	288	14	13.335	3	IIYQLVAGLPPFRAGNEY	21.6907	0.611297	23.2993	0.610007	23.5175	0.163342	27.1887	0.270001	34.0317	0.410447		22.934	0.0820731	23.5677	0.297248	25.8405	0.0912168	35.4413	0.47372	42.8553	0.164846					-1.24333	0.69337	-0.268333	0.907255	-2.323	0.254558	-8.25267	0.74372	-8.82367	0.575293		0.0695029	0.546872	0.00173211	8.27871e-05	0.000143864
271	289	15	13.945	3	IIYQLVAGLPPFRAGNEYL	22.244	0.948478	24.1893	0.735711	27.994	0.156978	33.263	0.0731232	40.2677	0.390212		23.2307	0.773126	24.6033	0.381389	30.8475	0.242538	41.174	0.420943	48.1807	0.982517					-0.986667	1.7216	-0.414	1.1171	-2.8535	0.399515	-7.911	0.494066	-7.913	1.37273		0.239175	0.452436	0.000660297	0.00069455	0.00191079
274	289	12	12.495	2	QLVAGLPPFRAGNEYL	25.466	0.82173	28.1003	0.961596	32.4135	0.279307	37.7967	0.945264	45.249	1.02325		28.001	0.476652	28.882	0.530812	36.3065	0.515481	47.5043	0.776202	55.087	0.560276					-2.535	1.29838	-0.781667	1.49241	-3.893	0.794788	-9.70767	1.72147	-9.838	1.58352		0.0164391	0.302243	0.00326153	0.000206723	0.000582414
275	287	9	10.225	2	LVAGLPPFRAGNE	30.7977	0.694792	31.418	0.469929	31.9485	0.874691	36.9993	0.261098	46.799	0.551696		31.4923	0.80572	31.7637	0.277131	34.221	0.496389	47.748	0.30658	58.4287	0.201728					-0.694667	1.50051	-0.345667	0.747059	-2.2725	1.37108	-10.7487	0.567678	-11.6297	0.753425		0.324935	0.348301	0.137632	1.62834e-06	0.000194494
275	288	10	11.015	2	LVAGLPPFRAGNEY	32.57	1.17791	35.2087	0.497054	35.8195	0.126572	39.766	0.821884	49.4273	0.781179		34.626	0.52238	35.851	0.136923	38.464	0.253144	49.634	0.687073	58.2313	0.30024					-2.056	1.70029	-0.642333	0.633977	-2.6445	0.379716	-9.868	1.50896	-8.804	1.08142		0.0765433	0.145998	0.000399576	0.000111206	0.000854809
275	289	11	12.32	2	LVAGLPPFRAGNEYL	28.873	1.00389	31.7643	0.974599	36.378	0.345068	43.603	0.457003	51.78	0.796484		30.6703	0.463605	32.266	0.476784	40.004	0.425678	52.301	0.874486	60.597	0.622995					-1.79733	1.4675	-0.501667	1.45138	-3.626	0.770746	-8.698	1.33149	-8.817	1.41948		0.0719248	0.483554	0.00310221	0.000592682	0.00016135
276	287	8	9.55	2	VAGLPPFRAGNE	36.4287	0.475786	36.652	0.642881	37.395	0.581242	43.04	0.234246	54.005	0.842281		37.102	0.605139	37.2277	0.176693	40.2555	0.123744	55.7497	0.234509	65.842	0.122756					-0.673333	1.08092	-0.575667	0.819574	-2.8605	0.704985	-12.7097	0.468754	-11.837	0.965037		0.20652	0.256728	0.0856203	3.05272e-07	0.00138823
276	288	9	10.44	2	VAGLPPFRAGNEY	38.6943	1.26792	39.8353	0.780194	40.5935	0.0700036	45.5267	0.402007	55.1497	0.815067		39.459	0.536283	40.428	0.271833	43.435	0.0240416	56.6173	0.5915	65.6827	0.0682227					-0.764667	1.8042	-0.592667	1.05203	-2.8415	0.0940452	-11.0907	0.993507	-10.533	0.88329		0.415632	0.316026	0.0106328	3.41916e-05	0.00187097
276	289	10	11.74	2	VAGLPPFRAGNEYL	31.8953	0.838322	34.659	1.03867	40.1395	0.167584	47.8557	0.482502	56.1813	0.988043		34.1017	0.234521	35.814	0.158104	44.2115	0.0954594	57.3103	0.589689	65.6793	0.453454					-2.20633	1.07284	-1.155	1.19678	-4.072	0.263044	-9.45467	1.07219	-9.498	1.4415		0.0371577	0.19175	0.00077853	3.77187e-05	0.000893928
288	297	8	12.85	3	YLIFQKIIKL	1.07733	0.199249	2.80867	0.359162	19.108	0.592555	61.9013	1.00732	83.2613	0.609037		2.546	0.249704	8.53067	0.573561	48.3275	0.641346	81.751	0.561868	83.3713	0.525198					-1.46867	0.448953	-5.722	0.932723	-29.2195	1.2339	-19.8497	1.56918	-0.11	1.13424		0.00154066	0.000367571	0.000589158	5.68214e-05	0.824605
288	311	20	13.555	5	YLIFQKIIKLEYDFPEKFFPKARD	17.212	0.951904	21.343	0.830639	31.999	0.71842	55.9457	0.512095	70.2027	0.441283		24.7193	0.340003	27.63	0.727796	47.655	0.0608112	68.294	0.559892	70.8373	0.796358					-7.50733	1.29191	-6.287	1.55843	-15.656	0.779232	-12.3483	1.07199	-0.634667	1.23764		0.00239479	0.000640179	0.0068823	1.00736e-05	0.310723
289	311	19	13.03	5	LIFQKIIKLEYDFPEKFFPKARD	18.2703	0.481507	23.1517	0.431185	31.8355	0.304763	54.203	0.198245	69.303	0.337471		25.869	0.419757	28.8703	0.702003	45.0715	0.226981	68.055	1.31705	70.7117	0.66634					-7.59867	0.901264	-5.71867	1.13319	-13.236	0.531744	-13.852	1.5153	-1.40867	1.00381		3.77616e-05	0.000747152	0.00116359	0.00252006	0.047747
290	316	23	12.945	5	IFQKIIKLEYDFPEKFFPKARDLVEKL	14.7687	0.37574	17.063	0.697178	21.955	0.417193	39.2797	0.297113	51.892	0.283032		21.132	0.656466	21.2067	1.24969	33.058	0.656195	49.7593	0.319922	53.531	0.683375					-6.36333	1.03221	-4.14367	1.94687	-11.103	1.07339	-10.4797	0.617036	-1.639	0.966407		0.000501826	0.0137289	0.000216632	2.10067e-06	0.0383138
292	297	4	7.765	1	QKIIKL	0.677333	0.0955214	1.56567	0.338806	8.7155	0.383959	49.4687	1.07607	87.2523	0.772622		2.055	0.0971391	5.837	0.838002	37.6195	0.89449	84.9987	0.561845	87.4697	0.244909					-1.37767	0.19266	-4.27133	1.17681	-28.904	1.27845	-35.53	1.63792	-0.217333	1.01753		6.47501e-05	0.00600639	8.44624e-06	1.64278e-05	0.68116
292	311	16	10.74	4	QKIIKLEYDFPEKFFPKARD	20.2227	0.630957	24.4633	0.777834	32.072	0.11738	47.674	0.571368	63.8757	0.744544		29.6383	0.453118	30.882	0.069347	41.6705	0.146371	61.547	0.54633	65.315	0.559453					-9.41567	1.08408	-6.41867	0.847181	-9.5985	0.263751	-13.873	1.1177	-1.43933	1.304		6.4409e-05	0.00459823	0.000171425	7.09758e-06	0.0599473
298	311	10	10.74	4	EYDFPEKFFPKARD	30.6127	0.920344	36.687	1.17037	45.2365	0.545179	49.6957	0.5509	56.2343	0.402595		44.742	0.716519	45.0387	0.375352	46.728	0.0905097	52.6147	0.546481	57.9177	0.341307					-14.1293	1.63686	-8.35167	1.54572	-1.4915	0.635689	-2.919	1.09738	-1.68333	0.743901		4.77872e-05	0.00342057	0.124898	0.00284097	0.00566507
298	316	15	12.425	4	EYDFPEKFFPKARDLVEKL	18.8187	0.600667	22.7777	1.03881	28.5345	0.120915	31.5803	0.486068	37.0587	0.60412		28.3837	0.0689227	28.5543	0.198621	29.7855	0.0997021	34.4303	0.527991	39.031	0.294002					-9.565	0.669589	-5.77667	1.23743	-1.251	0.220617	-2.85	1.01406	-1.97233	0.898122		0.00117022	0.00865784	0.0552346	0.00239437	0.0159917
312	316	3	7.705	1	LVEKL	1.295	0.169859	1.36	0.153088	1.572	0.079196	1.287	0.266263	1.807	0.201353		1.59233	0.355404	1.83	0.396675	1.7955	0.126572	1.85867	0.839292	2.76833	1.21344					-0.297333	0.525263	-0.47	0.549763	-0.2235	0.205768	-0.571667	1.10555	-0.961333	1.41479		0.284656	0.172825	0.277726	0.360332	0.302584
317	327	9	9.045	3	LVLDATKRLGC	5.143	1.0974	15.2727	0.748716	27.7685	0.133643	30.0227	0.193252	42	0.706501		7.47167	0.34519	18.4117	0.775828	28.689	0.223446	34.7897	0.304265	59.49	0.255588					-2.32867	1.44259	-3.139	1.52454	-0.9205	0.357089	-4.767	0.497517	-17.49	0.962088		0.0559161	0.0072458	0.0110551	8.08634e-05	0.00013335
317	328	10	8.935	3	LVLDATKRLGCE	10.4037	0.910733	19.8997	1.01852	31.195	0.374767	31.8883	0.478339	41.2653	0.577998		13.0507	0.572989	22.4813	0.548588	33.595	0.325269	37.535	0.707293	57.3637	0.125894					-2.647	1.48372	-2.58167	1.56711	-2.4	0.700036	-5.64667	1.18563	-16.0983	0.703892		0.0186678	0.0295899	0.181252	0.000651612	0.000246756
317	329	11	9.035	2	LVLDATKRLGCEE	10.9787	1.0529	20.117	1.10308	29.942	0.379009	31.2597	0.0400666	40.524	0.273912		13.1767	0.693083	23.1377	0.688955	31.344	0.521845	35.789	0.428697	53.9167	0.174684					-2.198	1.74599	-3.02067	1.79203	-1.402	0.900854	-4.52933	0.468763	-13.3927	0.448596		0.0469941	0.0222972	0.0533105	0.00275718	1.62549e-06
317	342	22	11.95	4	LVLDATKRLGCEEMEGYGPLKAHPFF	8.235	0.805859	14.7377	1.17699	26.151	0.233345	30.749	0.401378	34.958	0.470386		9.004	0.259145	16.067	0.687218	27.6135	0.231224	33.1723	0.183326	41.8363	0.641673					-0.769	1.065	-1.32933	1.86421	-1.4625	0.464569	-2.42333	0.584703	-6.87833	1.11206		0.234802	0.183736	0.0822609	0.00327702	0.000201338
320	327	6	5.575	2	DATKRLGC	4.23	0.614915	9.45967	0.592162	15.6715	1.14905	17.7503	0.257791	35.1173	0.601121		5.43967	0.660818	11.5393	0.351543	18.2595	0.557907	24.996	0.499319	62.4263	0.715921					-1.20967	1.27573	-2.07967	0.943705	-2.588	1.70696	-7.24567	0.75711	-27.309	1.31704		0.081663	0.0108363	0.175335	0.000196967	1.27174e-06
320	328	7	5.73	2	DATKRLGCE	12.6207	0.691659	16.8523	0.546985	22.1265	0.324562	23.6597	0.655196	36.8983	0.911275		13.2637	0.460576	18.584	0.701736	22.547	0.0735391	28.7327	0.39007	58.5367	0.64579					-0.643	1.15224	-1.73167	1.24872	-0.4205	0.398101	-5.073	1.04527	-21.6383	1.55706		0.262257	0.0312604	0.424427	0.000914642	1.24719e-05
320	329	8	6.16	2	DATKRLGCEE	13.6957	1.15703	19.3437	0.69848	24.137	0.480833	25.6207	0.122402	36.5077	0.915645		14.597	0.213028	20.484	0.49888	24.668	0.627911	30.2223	0.441608	54.776	0.872566					-0.901333	1.37006	-1.14033	1.19736	-0.531	1.10874	-4.60167	0.56401	-18.2683	1.78821		0.309846	0.089457	0.281959	0.00168216	1.54607e-05
320	330	9	7.92	2	DATKRLGCEEM	11.6913	0.891725	17.675	0.401019	25.012	0.0339411	30.167	0.145434	40.2023	0.737417		14.1743	0.842079	19.5287	1.31052	28.0165	0.072832	34.958	0.517377	55.6163	0.938996					-2.483	1.7338	-1.85367	1.71154	-3.0045	0.106773	-4.791	0.662811	-15.414	1.67641		0.024882	0.124344	0.0179503	0.00215567	3.66118e-05
320	342	19	11.495	3	DATKRLGCEEMEGYGPLKAHPFF	7.11367	0.809926	11.9377	0.661067	20.807	0.267286	25.0607	0.395629	29.4773	0.585625		8.24767	0.0855823	12.4967	0.66711	22.4685	1.02884	27.916	0.405925	35.485	0.70394					-1.134	0.895508	-0.559	1.32818	-1.6615	1.29613	-2.85533	0.801554	-6.00767	1.28957		0.133938	0.360393	0.05883	0.00096483	0.000408317
322	329	6	5.22	2	TKRLGCEE	15.215	0.829474	18.1143	0.407316	19.153	1.05642	20.1763	0.173601	32.016	0.533712		15.0753	0.422404	18.2057	0.953972	19.9975	1.04157	24.0347	0.742893	48.7913	0.949392					0.139667	1.25188	-0.0913333	1.36129	-0.8445	2.09799	-3.85833	0.916494	-16.7753	1.4831		0.806273	0.892317	0.295946	0.00901698	8.11998e-05
328	342	11	12.045	2	EEMEGYGPLKAHPFF	8.08467	0.583735	12.604	0.716689	21.573	0.103238	25.2777	0.630297	26.3077	0.574505		9.54433	0.267201	13.7187	0.540345	23.185	0.272943	27.0397	0.261527	27.935	0.214805					-1.45967	0.850936	-1.11467	1.25703	-1.612	0.376181	-1.762	0.891824	-1.62733	0.78931		0.0328943	0.103404	0.00972235	0.0265344	0.0273865
329	342	10	12.045	3	EMEGYGPLKAHPFF	8.73833	0.766105	13.3187	0.80653	20.838	0.0311127	23.865	0.147824	25.2547	0.545731		9.67233	0.132398	13.908	0.444122	21.8935	0.0869741	25.272	0.433902	26.641	0.16273					-0.934	0.898504	-0.589333	1.25065	-1.0555	0.118087	-1.407	0.581726	-1.38633	0.708461		0.165355	0.343344	0.0231051	0.0207024	0.0387946
329	343	11	12.07	2	EMEGYGPLKAHPFFE	8.036	0.566238	12.4797	0.748696	21.386	0.0240416	24.9247	0.486725	26.2517	0.568648		9.21967	0.316664	13.859	0.108347	23.03	0.0169706	26.8727	0.371519	27.8393	0.0600111					-1.18367	0.882902	-1.37933	0.857043	-1.644	0.0410122	-1.948	0.858244	-1.58767	0.628659		0.0482108	0.0833573	0.0384451	0.00647661	0.0388907
330	342	9	11.945	2	MEGYGPLKAHPFF	9.30833	0.872852	14.1547	0.744891	21.301	0.0155563	23.9517	0.249344	25.371	0.383915		10.4167	0.180904	14.9743	0.668136	22.2765	0.132229	25.543	0.46052	26.9807	0.117577					-1.10833	1.05376	-0.819667	1.41303	-0.9755	0.147785	-1.59133	0.709864	-1.60967	0.501492		0.152303	0.229532	0.0316599	0.0124685	0.0125699
330	345	12	11.9	2	MEGYGPLKAHPFFESV	10.8903	0.460567	14.908	0.731199	19.612	0.739634	28.6473	0.148305	32.5293	0.536289		10.2537	0.472145	13.828	0.346766	19.1705	0.67953	29.0163	0.809541	33.391	0.328976					0.636667	0.932713	1.08	1.07797	0.4415	1.41916	-0.369	0.957846	-0.861667	0.865265		0.170243	0.108142	0.77572	0.514112	0.0899822
330	350	17	13.565	3	MEGYGPLKAHPFFESVTWENL	22.5787	1.17803	29.24	1.50206	34.005	0.00424264	40.567	0.236679	43.5583	0.639576		23.9163	0.499734	30.0637	1.02844	36.1785	0.292035	42.1623	0.310671	44.8087	0.216308					-1.33767	1.67777	-0.823667	2.5305	-2.1735	0.296278	-1.59533	0.54735	-1.25033	0.855884		0.178466	0.481195	0.0113405	0.00276342	0.0647951
331	342	8	11.63	3	EGYGPLKAHPFF	9.29667	0.698055	13.7503	0.721921	20.748	0.066468	21.3203	0.2315	22.1263	0.511404		10.4597	0.206149	15.048	0.514559	21.5945	0.1393	22.3017	0.223001	23.41	0.251501					-1.163	0.904204	-1.29767	1.23648	-0.8465	0.205768	-0.981333	0.454501	-1.28367	0.762906		0.0908998	0.0703845	0.0411548	0.00644831	0.0315008
331	350	16	13.515	3	EGYGPLKAHPFFESVTWENL	23.7193	1.31909	31.1537	1.21226	35.6665	0.754483	41.0263	0.876952	44.557	1.29072		24.7933	0.153832	32.244	1.01769	37.079	0.226274	43.0397	0.50403	46.31	0.466132					-1.074	1.47292	-1.09033	2.22996	-1.4125	0.980757	-2.01333	1.38098	-1.753	1.75686		0.293096	0.302018	0.229192	0.0372519	0.131003
332	343	8	11.655	3	GYGPLKAHPFFE	9.15333	0.814421	13.7477	0.671656	20.579	0.110309	21.1283	0.221633	22.0993	0.685182		10.321	0.353739	14.7393	0.276524	21.3485	0.129401	22.1953	0.222523	23.4533	0.0996812					-1.16767	1.16816	-0.991667	0.948179	-0.7695	0.239709	-1.067	0.444156	-1.354	0.784863		0.115599	0.11188	0.0324148	0.00419023	0.0728725
333	342	6	11.145	3	YGPLKAHPFF	2.12933	0.0847368	3.22133	0.291997	10.3825	0.260922	10.442	0.44189	12.517	0.168858		3.026	0.189127	4.39533	0.731024	10.4385	0.0162635	11.8113	0.591477	13.7787	0.549371					-0.896667	0.273864	-1.174	1.02302	-0.056	0.277186	-1.36933	1.03337	-1.26167	0.718229		0.00674955	0.0922557	0.383476	0.0360099	0.0475715
343	350	6	12.54	1	ESVTWENL	47.7403	0.513697	59.4427	1.22984	68.9485	0.318905	76.854	0.589499	78.109	1.01442		47.7367	0.661979	60.6313	1.39242	70.217	0.00989949	77.4307	0.695777	78.329	0.557078					0.00366667	1.17568	-1.18867	2.62226	-1.2685	0.328805	-0.576667	1.28528	-0.22	1.5715		0.991468	0.332199	0.0903067	0.336675	0.762925

## Sheet: Fig 4B_Raw HDX data FL v KD
PDK1 peptides							0.3s						0.3s						0.3s						3s						3s						3s						30s						30s
State	Start	End	Sequence	Search RT	Charge	Max D	Start RT	End RT	#D	%D	Score	Conf	Start RT	End RT	#D	%D	Score	Conf	Start RT	End RT	#D	%D	Score	Conf	Start RT	End RT	#D	%D	Score	Conf	Start RT	End RT	#D	%D	Score	Conf	Start RT	End RT	#D	%D	Score	Conf	Start RT	End RT	#D	%D	Score	Conf	Start RT
FL_PDK1	82	93	FKFGKILGEGSF	11.56	3	10	11.84	11.92	2.996	29.96	0.9454	High	11.84	11.92	3.045	30.451	0.9506	High	11.91	11.99	3.232	32.321	0.9041	High	11.92	11.98	4.289	42.886	0.8833	High	11.84	11.92	4.135	41.351	0.9535	High	11.84	11.92	3.993	39.934	0.9446	High	11.85	11.92	5.434	54.341	0.9271	High	11.84
FL_PDK1	85	93	GKILGEGSF	9.77	2	7	9.16	9.24	0.764	10.921	0.8685	Medium	9.16	9.24	0.822	11.739	0.8963	Medium	9.17	9.24	0.898	12.832	0.8757	Medium	9.16	9.24	1.358	19.396	0.8888	Medium	9.16	9.24	1.298	18.54	0.9027	Medium	9.15	9.22	1.231	17.591	0.7586	Medium	9.16	9.24	2.186	31.222	0.8681	Medium	9.16
FL_PDK1	94	98	STVVL	9.1	1	3	9.27	9.46	0.034	1.132	0.8941	High	9.27	9.46	0.037	1.228	0.8947	High	9.27	9.46	0.05	1.652	0.8873	High	9.26	9.46	0.091	3.03	0.8882	High	9.26	9.46	0.104	3.461	0.8837	High	9.26	9.46	0.08	2.669	0.8884	High	9.26	9.46	0.637	21.242	0.9184	High	9.27
FL_PDK1	94	107	STVVLARELATSRE	8.77	3	12	8.78	8.85	2.266	18.883	0.8176	Medium	8.78	8.85	2.339	19.492	0.8598	Medium	8.78	8.85	2.343	19.528	0.8524	Medium	8.78	8.85	3.06	25.498	0.8588	Medium	8.78	8.85	3.017	25.139	0.8264	Medium	8.78	8.84	2.923	24.358	0.843	Medium	8.78	8.84	6.226	51.885	0.8302	Medium	8.78
FL_PDK1	99	107	ARELATSRE	4.42	2	7	4.43	4.7	1.88	26.856	0.9466	High	4.43	4.7	1.971	28.164	0.9506	High	4.43	4.7	2.057	29.379	0.952	High	4.43	4.7	2.759	39.415	0.9458	High	4.43	4.7	2.631	37.588	0.9527	High	4.51	4.61	2.536	36.226	0.9345	High	4.43	4.7	4.293	61.324	0.9507	High	4.43
FL_PDK1	99	108	ARELATSREY	6.12	2	8	6.27	6.34	1.726	21.572	0.8985	High	6.27	6.34	1.849	23.112	0.9237	High	6.27	6.34	1.937	24.209	0.9035	High	6.27	6.33	2.508	31.356	0.9129	High	6.27	6.34	2.417	30.212	0.8705	Medium	6.33	6.4	2.372	29.65	0.8287	Medium	6.27	6.33	4.18	52.256	0.8052	Medium	6.27
FL_PDK1	99	109	ARELATSREYA	6.17	2	9	6.12	6.19	1.875	20.835	0.7818	Medium	6.12	6.19	1.933	21.478	0.8469	Medium	6.12	6.19	2.05	22.779	0.8638	Medium	6.12	6.19	2.819	31.327	0.895	Medium	6.12	6.19	2.909	32.321	0.8517	Medium	6.12	6.19	2.796	31.072	0.8581	Medium	6.12	6.19	4.392	48.797	0.799	Medium	6.12
FL_PDK1	100	107	RELATSRE	4.34	2	6	4.4	4.46	1.766	29.436	0.8464	Medium	4.4	4.47	1.801	30.012	0.9053	Medium	4.48	4.55	1.89	31.499	0.7789	Medium	4.44	4.5	2.54	42.329	0.8915	Medium	4.36	4.43	2.456	40.931	0.8835	Medium	4.36	4.43	2.587	43.114	0.8631	Medium	4.44	4.5	3.669	61.156	0.8472	Medium	4.44
FL_PDK1	108	114	YAIKILE	10.5	1	5	10.5	10.57	0.153	3.057	0.8327	Medium	10.5	10.57	0.194	3.874	0.9026	Medium	10.5	10.57	0.191	3.824	0.9131	Medium	10.5	10.57	0.443	8.867	0.8832	Medium	10.5	10.57	0.421	8.428	0.9084	Medium	10.5	10.56	0.416	8.323	0.8519	Medium	10.54	10.61	0.993	19.857	0.7253	Medium	10.5
FL_PDK1	108	121	YAIKILEKRHIIKE	7.44	3	12	7.66	7.74	2.739	22.824	0.9462	High	7.66	7.74	2.875	23.954	0.949	High	7.66	7.74	2.93	24.418	0.9459	High	7.66	7.74	3.329	27.743	0.9224	High	7.66	7.74	3.273	27.277	0.9483	High	7.66	7.74	3.124	26.031	0.9432	High	7.66	7.74	4.103	34.189	0.9339	High	7.66
FL_PDK1	108	134	YAIKILEKRHIIKENKVPYVTRERDVM	7.75	5	24	7.97	8.05	9.043	37.68	0.9311	High	7.97	8.05	9.308	38.783	0.9404	High	7.97	8.05	9.288	38.7	0.9416	High	7.97	8.05	9.75	40.627	0.9419	High	7.97	8.05	9.612	40.049	0.9455	High	7.97	8.05	9.546	39.775	0.9344	High	7.97	8.05	10.405	43.352	0.9368	High	7.97
FL_PDK1	109	134	AIKILEKRHIIKENKVPYVTRERDVM	7.16	5	23	7.39	7.47	9.496	41.288	0.8692	Medium	7.39	7.47	9.583	41.663	0.9038	High	7.39	7.47	9.677	42.075	0.9004	High	7.39	7.47	10.135	44.067	0.9036	High	7.39	7.47	9.909	43.085	0.9057	Medium	7.39	7.47	9.909	43.083	0.838	Medium	7.39	7.47	10.701	46.526	0.856	Medium	7.39
FL_PDK1	122	134	NKVPYVTRERDVM	7.14	4	10	7.33	7.39	6.804	68.039	0.9065	Medium	7.33	7.39	6.9	69.002	0.9116	High	7.33	7.39	6.912	69.12	0.9063	High	7.33	7.39	7.055	70.551	0.9158	High	7.33	7.39	6.929	69.291	0.9184	High	7.32	7.39	6.963	69.629	0.8902	Medium	7.32	7.39	7.014	70.142	0.9282	High	7.33
FL_PDK1	135	142	SRLDHPFF	10.65	2	5	10.81	11.09	0.453	9.063	0.9393	High	10.81	11.09	0.47	9.402	0.9371	High	10.81	11.09	0.536	10.719	0.9416	High	10.81	11.09	0.85	16.99	0.9393	High	10.81	11.09	0.812	16.233	0.9412	High	10.81	11.08	0.773	15.458	0.9365	High	10.82	11.09	1.246	24.911	0.9191	High	10.81
FL_PDK1	135	145	SRLDHPFFVKL	10.68	3	8	10.98	11.05	0.423	5.286	0.8602	Medium	10.98	11.04	0.445	5.568	0.8889	Medium	10.98	11.05	0.515	6.44	0.8592	Medium	10.98	11.04	0.952	11.902	0.8597	Medium	10.98	11.04	0.917	11.466	0.844	Medium	10.98	11.04	0.795	9.941	0.8495	Medium	10.98	11.05	2.35	29.375	0.7911	Medium	10.93
FL_PDK1	138	142	DHPFF	11.22	1	2	11.25	11.32	0.049	2.437	0.776	Medium	11.25	11.32	0.029	1.466	0.8089	Medium	11.31	11.37	0.085	4.241	0.7747	Medium	11.25	11.32	0.102	5.083	0.7995	Medium	11.25	11.32	0.097	4.847	0.8115	Medium	11.25	11.32	0.105	5.266	0.7837	Medium	11.26	11.33	0.284	14.18	0.7735	Medium	11.31
FL_PDK1	146	152	YFTFQDD	11.45	1	5	11.67	11.75	1.439	28.788	0.9413	High	11.67	11.75	1.509	30.19	0.9172	High	11.68	11.75	1.511	30.218	0.9289	High	11.67	11.75	1.555	31.109	0.9329	High	11.67	11.75	1.526	30.521	0.9136	High	11.67	11.75	1.496	29.911	0.9393	High	11.68	11.76	1.663	33.255	0.9349	High	11.67
FL_PDK1	146	153	YFTFQDDE	11.76	1	6	11.73	11.8	1.459	24.321	0.8705	Medium	11.69	11.77	1.558	25.964	0.8228	Medium	11.73	11.8	1.533	25.554	0.8436	Medium	11.73	11.8	1.723	28.724	0.8256	Medium	11.73	11.8	1.606	26.766	0.8701	Medium	11.69	11.76	1.661	27.685	0.7568	Medium	11.74	11.81	1.748	29.131	0.8545	Medium	11.73
FL_PDK1	146	155	YFTFQDDEKL	11.46	1	8	11.67	11.75	1.529	19.115	0.9211	Medium	11.67	11.75	1.581	19.768	0.9335	High	11.68	11.75	1.585	19.816	0.927	High	11.67	11.75	1.703	21.29	0.9412	High	11.67	11.75	1.693	21.167	0.9312	High	11.67	11.75	1.616	20.205	0.9368	High	11.68	11.76	1.908	23.852	0.9192	High	11.67
FL_PDK1	146	157	YFTFQDDEKLYF	13.8	2	10	13.76	13.83	1.766	17.664	0.8368	Medium	13.76	13.83	1.929	19.287	0.8541	Medium	13.76	13.83	1.841	18.407	0.8966	Medium	13.76	13.83	1.992	19.923	0.8929	Medium	13.76	13.83	1.966	19.656	0.877	Medium	13.76	13.83	1.927	19.269	0.8945	Medium	13.76	13.83	2.468	24.681	0.8465	Medium	13.76
FL_PDK1	149	155	FQDDEKL	8.12	2	5	8.1	8.17	0.334	6.676	0.8033	Medium	8.1	8.17	0.363	7.25	0.8952	Medium	8.1	8.17	0.334	6.67	0.9021	Medium	8.1	8.17	0.371	7.424	0.9105	Medium	8.1	8.17	0.376	7.528	0.8895	Medium	8.1	8.16	0.367	7.332	0.8717	Medium	8.13	8.21	0.48	9.599	0.8402	Medium	8.1
FL_PDK1	156	160	YFGLS	11.72	1	3	11.86	12.07	0.037	1.22	0.8595	Medium	11.86	12.07	0.034	1.135	0.8497	Medium	11.86	12.07	0.043	1.447	0.8519	Medium	11.86	12.07	0.073	2.42	0.841	Medium	11.86	12.07	0.094	3.133	0.8473	Medium	11.86	12.07	0.082	2.718	0.8542	Medium	11.86	12.07	0.483	16.108	0.8791	Medium	11.86
FL_PDK1	156	161	YFGLSY	13.06	1	4	13.11	13.18	0.551	13.766	0.7088	Medium	13.11	13.18	0.572	14.295	0.7938	Medium	13.11	13.18	0.63	15.748	0.8209	Medium	13.11	13.18	0.876	21.9	0.7948	Medium	13.11	13.18	0.871	21.778	0.8306	Medium	13.11	13.17	0.805	20.137	0.8159	Medium	13.11	13.17	1.3	32.501	0.767	Medium	13.07
FL_PDK1	157	173	FGLSYAKNGELLKYIRK	11.36	5	15	11.39	11.46	1.075	7.17	0.9397	High	11.39	11.46	1.202	8.013	0.9403	High	11.39	11.47	1.31	8.735	0.9384	High	11.39	11.46	2.442	16.278	0.9333	High	11.39	11.46	2.388	15.917	0.9399	High	11.39	11.46	2.192	14.611	0.9319	High	11.39	11.47	5.02	33.469	0.9311	High	11.39
FL_PDK1	160	167	SYAKNGEL	6.96	2	6	6.91	6.97	1.809	30.147	0.7357	Medium	6.9	6.96	1.941	32.342	0.8015	Medium	6.94	7.01	1.881	31.354	0.8032	Medium	6.9	6.96	2.328	38.806	0.835	Medium	6.9	6.96	2.41	40.166	0.8047	Medium	6.95	7.01	2.296	38.262	0.8311	Medium	6.9	6.96	3.253	54.215	0.8099	Medium	6.93
FL_PDK1	161	167	YAKNGEL	6.47	1	5	6.64	6.71	0.882	17.643	0.8967	High	6.49	6.55	0.964	19.271	0.9512	High	6.55	6.61	1.021	20.414	0.9451	High	6.54	6.61	1.514	30.283	0.9436	High	6.55	6.61	1.443	28.861	0.9439	High	6.59	6.65	1.487	29.735	0.9261	High	6.54	6.61	2.411	48.226	0.9542	High	6.54
FL_PDK1	161	168	YAKNGELL	9	2	6	9.16	9.24	0.746	12.439	0.8522	Medium	9.16	9.24	0.821	13.68	0.8719	Medium	9.17	9.24	0.886	14.773	0.8779	Medium	9.16	9.24	1.389	23.146	0.8942	Medium	9.16	9.24	1.274	21.233	0.8949	Medium	9.15	9.22	1.306	21.771	0.7848	Medium	9.16	9.24	2.176	36.266	0.8652	Medium	9.16
FL_PDK1	161	170	YAKNGELLKY	8.46	2	8	8.47	8.54	0.504	6.302	0.9002	Medium	8.4	8.47	0.616	7.705	0.8353	Medium	8.4	8.47	0.634	7.926	0.8865	Medium	8.46	8.53	1.041	13.012	0.9145	Medium	8.44	8.51	0.983	12.293	0.8831	Medium	8.4	8.47	0.948	11.854	0.8375	Medium	8.47	8.54	1.951	24.381	0.8628	Medium	8.4
FL_PDK1	161	177	YAKNGELLKYIRKIGSF	11.14	2	15	11.25	11.32	1.167	7.777	0.8853	Medium	11.25	11.32	1.196	7.974	0.9023	High	11.25	11.32	1.367	9.112	0.9029	High	11.25	11.32	2.66	17.731	0.9197	High	11.25	11.32	2.635	17.568	0.9039	Medium	11.24	11.32	2.402	16.011	0.916	High	11.25	11.33	5.236	34.904	0.8816	Medium	11.25
FL_PDK1	168	177	LKYIRKIGSF	8.24	2	8	8.52	8.59	0.849	10.607	0.9548	High	8.52	8.59	0.94	11.755	0.9462	High	8.52	8.59	1.02	12.75	0.9454	High	8.52	8.59	1.893	23.664	0.9399	High	8.52	8.59	1.81	22.623	0.9365	High	8.52	8.58	1.717	21.468	0.9471	High	8.52	8.58	3.75	46.873	0.9484	High	8.52
FL_PDK1	169	177	KYIRKIGSF	7.32	2	7	7.43	7.5	0.898	12.831	0.905	Medium	7.43	7.5	0.871	12.438	0.8767	Medium	7.43	7.5	1.015	14.493	0.8751	Medium	7.43	7.5	1.842	26.321	0.917	Medium	7.43	7.5	1.823	26.044	0.9026	Medium	7.41	7.48	1.681	24.015	0.9021	Medium	7.43	7.5	3.675	52.506	0.8983	Medium	7.43
FL_PDK1	171	177	IRKIGSF	7.75	2	5	7.93	8.01	0.816	16.323	0.9341	Medium	7.93	8.01	0.873	17.454	0.944	Medium	7.9	7.97	0.966	19.318	0.933	Medium	7.93	8.01	1.837	36.732	0.9402	Medium	7.93	8.01	1.752	35.043	0.9496	Medium	7.98	8.05	1.735	34.693	0.9144	Medium	7.93	8	3.206	64.13	0.9166	Medium	7.93
FL_PDK1	178	184	DETCTRF	8.16	1	5	8.3	8.38	0.226	4.52	0.9292	High	8.3	8.38	0.24	4.794	0.9192	High	8.3	8.38	0.297	5.944	0.9371	High	8.3	8.38	0.575	11.491	0.9361	High	8.3	8.38	0.554	11.081	0.9231	High	8.3	8.37	0.479	9.572	0.9294	High	8.3	8.37	1.105	22.094	0.919	High	8.3
FL_PDK1	182	188	TRFYTAE	7.44	2	5	7.59	7.65	0.119	2.385	0.8767	Medium	7.59	7.65	0.12	2.391	0.9206	Medium	7.59	7.65	0.109	2.174	0.9133	Medium	7.59	7.65	0.133	2.655	0.9263	Medium	7.59	7.65	0.083	1.656	0.9229	Medium	7.59	7.65	0.086	1.72	0.9269	Medium	7.58	7.65	0.11	2.196	0.8972	Medium	7.59
FL_PDK1	185	192	YTAEIVSA	8.64	1	6	8.81	8.88	0.192	3.195	0.8963	Medium	8.81	8.88	0.141	2.348	0.8823	Medium	8.81	8.88	0.159	2.655	0.881	Medium	8.81	8.88	0.166	2.774	0.9034	Medium	8.81	8.88	0.181	3.013	0.8289	Medium	8.81	8.88	0.177	2.948	0.9003	Medium	8.81	8.88	0.169	2.823	0.8538	Medium	8.81
FL_PDK1	185	193	YTAEIVSAL	11.47	2	7	11.62	11.68	0.409	5.839	0.6077	Medium	11.62	11.68	0.32	4.568	0.6478	Medium	11.62	11.68	0.261	3.73	0.7378	Medium	11.62	11.68	0.175	2.495	0.7925	Medium	11.61	11.68	0.224	3.199	0.69	Medium	11.61	11.68	0.242	3.451	0.7231	Medium	11.62	11.69	0.339	4.85	0.639	Medium	11.62
FL_PDK1	189	193	IVSAL	8.84	1	3	9.01	9.09	0.028	0.92	0.8518	Medium	9.01	9.09	0.045	1.508	0.8473	Medium	9.02	9.09	0.048	1.602	0.854	Medium	9.01	9.09	0.039	1.296	0.8463	Medium	9.01	9.09	0.049	1.641	0.844	Medium	9.01	9.09	0.047	1.562	0.8436	Medium	9.01	9.09	0.047	1.558	0.8722	Medium	9.01
FL_PDK1	189	194	IVSALE	8.17	1	4	8.31	8.38	0.03	0.741	0.9509	Medium	8.31	8.38	0.047	1.18	0.9481	Medium	8.31	8.38	0.034	0.85	0.9322	Medium	8.31	8.38	0.049	1.227	0.9488	Medium	8.31	8.38	0.074	1.838	0.942	Medium	8.31	8.37	0.055	1.378	0.9429	Medium	8.31	8.37	0.067	1.682	0.9281	Medium	8.31
FL_PDK1	193	210	LEYLHGKGIIHRDLKPEN	6.93	3	15	7.06	7.12	0.695	4.63	0.8858	High	7.06	7.12	0.761	5.075	0.9356	High	7.06	7.13	0.812	5.411	0.929	High	7.06	7.12	1.072	7.145	0.9213	High	7.06	7.12	1.045	6.964	0.9335	High	7.06	7.12	1.013	6.756	0.9262	High	7.06	7.12	2.028	13.52	0.9082	High	7.06
FL_PDK1	193	212	LEYLHGKGIIHRDLKPENIL	8.85	4	17	9.32	9.39	0.62	3.648	0.9425	High	9.32	9.39	0.704	4.14	0.9448	High	9.32	9.39	0.742	4.363	0.9488	High	9.32	9.39	1.021	6.006	0.9452	High	9.32	9.39	0.991	5.828	0.9412	High	9.31	9.39	0.955	5.616	0.9371	High	9.31	9.39	1.86	10.939	0.9293	High	9.32
FL_PDK1	193	213	LEYLHGKGIIHRDLKPENILL	9.64	2	18	9.79	9.87	0.444	2.469	0.8662	High	9.79	9.87	0.616	3.42	0.8793	Medium	9.8	9.87	0.655	3.642	0.8626	Medium	9.79	9.87	0.907	5.041	0.9145	High	9.79	9.87	0.9	4.999	0.8712	Medium	9.79	9.87	0.837	4.649	0.8831	Medium	9.8	9.88	1.748	9.711	0.8395	Medium	9.79
FL_PDK1	194	210	EYLHGKGIIHRDLKPEN	6.37	3	14	6.44	6.52	0.657	4.695	0.9565	High	6.44	6.52	0.716	5.117	0.9521	High	6.45	6.52	0.778	5.555	0.9511	High	6.44	6.52	1.063	7.596	0.9561	High	6.44	6.52	1.076	7.689	0.9265	High	6.44	6.52	0.972	6.943	0.9349	High	6.44	6.52	1.999	14.279	0.9481	High	6.44
FL_PDK1	194	212	EYLHGKGIIHRDLKPENIL	8.49	3	16	8.64	8.72	0.694	4.339	0.9364	High	8.64	8.72	0.725	4.534	0.9495	High	8.65	8.72	0.773	4.831	0.9392	High	8.64	8.72	1.069	6.684	0.9424	High	8.64	8.72	1.027	6.417	0.9425	High	8.64	8.72	1.008	6.302	0.9389	High	8.64	8.72	1.91	11.935	0.9325	High	8.64
FL_PDK1	195	210	YLHGKGIIHRDLKPEN	5.76	3	13	5.88	5.95	0.667	5.129	0.925	Medium	5.88	5.95	0.715	5.499	0.9228	High	5.88	5.95	0.818	6.29	0.9361	High	5.88	5.95	1.121	8.62	0.9341	High	5.88	5.95	1.085	8.346	0.931	High	5.88	5.95	1.025	7.883	0.918	High	5.88	5.95	1.968	15.135	0.9061	Medium	5.88
FL_PDK1	195	212	YLHGKGIIHRDLKPENIL	8.28	3	15	8.53	8.6	0.622	4.145	0.9113	High	8.53	8.6	0.651	4.338	0.8994	High	8.53	8.6	0.744	4.963	0.9108	High	8.53	8.6	1.01	6.735	0.9132	High	8.53	8.6	0.996	6.639	0.901	High	8.53	8.6	1.02	6.8	0.9085	High	8.52	8.6	1.821	12.142	0.9035	High	8.53
FL_PDK1	211	215	ILLNE	9.11	1	3	9.23	9.3	0.725	24.157	0.83	Medium	9.23	9.3	0.75	24.999	0.8445	Medium	9.23	9.3	0.729	24.288	0.8621	Medium	9.23	9.3	0.746	24.879	0.8364	Medium	9.23	9.3	0.717	23.907	0.8772	Medium	9.23	9.3	0.727	24.236	0.8534	Medium	9.23	9.3	0.711	23.709	0.8266	Medium	9.23
FL_PDK1	211	217	ILLNEDM	10.83	1	5	11.15	11.22	0.846	16.928	0.9253	High	11.15	11.22	0.894	17.876	0.9057	High	11.15	11.22	0.878	17.569	0.9165	High	11.1	11.17	1.039	20.786	0.9224	High	11.14	11.22	0.964	19.283	0.9139	High	11.14	11.22	0.947	18.932	0.9133	High	11.15	11.23	1.106	22.122	0.9127	High	11.16
FL_PDK1	213	217	LNEDM	7.33	1	3	7.39	7.47	0.866	28.87	0.9464	High	7.39	7.47	0.904	30.13	0.9323	High	7.39	7.47	0.935	31.167	0.9074	High	7.39	7.47	1.068	35.587	0.9403	High	7.39	7.47	1.037	34.56	0.9386	High	7.39	7.47	1.029	34.303	0.9467	High	7.39	7.47	1.15	38.343	0.9382	High	7.39
FL_PDK1	216	224	DMHIQITDF	12.15	2	7	12.13	12.2	0.726	10.373	0.8615	Medium	12.13	12.2	0.816	11.653	0.9178	Medium	12.11	12.19	0.903	12.9	0.9287	Medium	12.13	12.2	1.292	18.463	0.911	Medium	12.13	12.2	1.231	17.59	0.9293	Medium	12.22	12.29	1.115	15.922	0.9013	Medium	12.13	12.2	1.521	21.733	0.9013	Medium	12.13
FL_PDK1	216	242	DMHIQITDFGTAKVLSPESKQARANSF	10.58	4	24	10.68	10.75	10.594	44.144	0.7718	Medium	10.68	10.75	10.664	44.433	0.8331	Medium	10.68	10.75	10.91	45.457	0.8107	Medium	10.68	10.75	11.509	47.952	0.7987	Medium	10.68	10.75	11.101	46.254	0.8107	Medium	10.67	10.75	10.922	45.509	0.7939	Medium	10.68	10.76	11.436	47.649	0.7588	Medium	10.68
FL_PDK1	216	247	DMHIQITDFGTAKVLSPESKQARANSFVGTAQ	10.4	4	29	10.36	10.43	13.682	47.179	0.8127	Medium	10.36	10.43	13.839	47.721	0.8375	Medium	10.37	10.43	14.214	49.014	0.8377	Medium	10.36	10.43	15.195	52.398	0.8736	Medium	10.36	10.43	14.789	50.995	0.813	Medium	10.36	10.43	14.73	50.794	0.8278	Medium	10.37	10.44	15.519	53.514	0.7579	Medium	10.36
FL_PDK1	218	224	HIQITDF	10.42	1	5	10.62	10.69	0.825	16.495	0.8574	Medium	10.62	10.69	0.848	16.966	0.9043	Medium	10.69	10.75	0.926	18.513	0.9245	Medium	10.62	10.69	1.368	27.369	0.9081	Medium	10.62	10.69	1.314	26.279	0.9197	Medium	10.67	10.73	1.27	25.407	0.8964	Medium	10.61	10.7	1.624	32.48	0.8994	Medium	10.62
FL_PDK1	218	227	HIQITDFGTA	9.8	1	8	10.03	10.1	2.822	35.274	0.7878	Medium	10.03	10.1	2.845	35.557	0.8439	Medium	10.03	10.1	2.876	35.945	0.8236	Medium	10.03	10.1	3.358	41.971	0.8152	Medium	10.03	10.1	3.276	40.95	0.847	Medium	10.03	10.09	3.251	40.641	0.7748	Medium	10.04	10.1	3.453	43.159	0.8048	Medium	10.03
FL_PDK1	218	242	HIQITDFGTAKVLSPESKQARANSF	9.58	4	22	9.63	9.7	11.437	51.984	0.927	High	9.63	9.7	11.601	52.734	0.9252	High	9.63	9.7	11.807	53.669	0.9139	High	9.63	9.7	12.416	56.438	0.9021	High	9.63	9.7	11.985	54.475	0.923	High	9.62	9.7	11.847	53.851	0.9288	High	9.63	9.71	12.329	56.039	0.9325	High	9.63
FL_PDK1	218	247	HIQITDFGTAKVLSPESKQARANSFVGTAQ	9.48	3	27	9.44	9.52	14.445	53.5	0.9162	High	9.44	9.52	14.659	54.293	0.9442	High	9.44	9.52	14.927	55.284	0.9444	High	9.44	9.52	15.614	57.829	0.9488	High	9.44	9.52	15.246	56.467	0.9377	High	9.44	9.52	15.253	56.491	0.9081	High	9.45	9.52	16.037	59.395	0.9261	High	9.44
FL_PDK1	225	242	GTAKVLSPESKQARANSF	6.77	3	15	6.69	6.76	10.34	68.932	0.7743	Medium	6.74	6.81	10.548	70.32	0.9365	High	6.74	6.81	10.547	70.31	0.9323	High	6.74	6.81	10.671	71.141	0.9373	High	6.74	6.81	10.511	70.073	0.9412	High	6.74	6.8	10.484	69.892	0.9098	High	6.74	6.8	10.495	69.967	0.9339	High	6.74
FL_PDK1	228	242	KVLSPESKQARANSF	6.35	3	12	6.44	6.51	7.887	65.725	0.8262	Medium	6.44	6.51	8.026	66.88	0.8462	Medium	6.45	6.51	7.959	66.324	0.8564	Medium	6.44	6.51	8	66.664	0.8556	Medium	6.44	6.51	7.919	65.992	0.8437	Medium	6.44	6.51	7.853	65.442	0.8383	Medium	6.44	6.51	7.911	65.927	0.835	Medium	6.44
FL_PDK1	243	253	VGTAQYVSPEL	10.25	2	8	10.29	10.46	1.63	20.377	0.843	Medium	10.29	10.46	1.704	21.299	0.8629	Medium	10.29	10.46	1.771	22.143	0.8414	Medium	10.29	10.46	2.275	28.437	0.8735	Medium	10.29	10.46	2.279	28.491	0.8193	Medium	10.38	10.46	2.346	29.319	0.8497	Medium	10.3	10.46	3.902	48.781	0.8116	Medium	10.29
FL_PDK1	248	253	YVSPEL	9.73	1	3	9.94	10.02	0.085	2.824	0.8969	High	9.95	10.02	0.109	3.638	0.8834	High	9.95	10.02	0.108	3.587	0.8803	High	9.95	10.02	0.176	5.874	0.8824	High	9.94	10.02	0.239	7.971	0.884	High	9.94	10.02	0.173	5.761	0.8878	High	9.94	10.03	1.028	34.253	0.9259	High	9.95
FL_PDK1	254	265	LTEKSACKSSDL	6.15	2	10	6.13	6.2	3.182	31.82	0.9196	High	6.13	6.2	3.274	32.744	0.9393	High	6.13	6.2	3.417	34.166	0.9399	High	6.13	6.2	4.08	40.797	0.9399	High	6.13	6.2	3.959	39.588	0.9368	High	6.12	6.2	3.95	39.505	0.9366	High	6.12	6.2	4.825	48.252	0.9181	High	6.12
FL_PDK1	266	270	WALGC	11.66	1	3	11.96	12.03	0.028	0.92	0.9055	High	11.96	12.03	0.023	0.78	0.9039	High	11.96	12.03	0.027	0.896	0.9016	High	11.96	12.03	0.027	0.89	0.8955	High	11.96	12.03	0.043	1.446	0.9065	High	11.96	12.03	0.031	1.046	0.895	High	11.97	12.03	0.044	1.458	0.904	High	11.96
FL_PDK1	271	275	IIYQL	11.36	1	3	11.4	11.46	0.032	1.054	0.9071	Medium	11.4	11.46	0.021	0.699	0.9103	Medium	11.4	11.47	0.025	0.843	0.9124	Medium	11.4	11.46	0.047	1.551	0.9082	Medium	11.4	11.46	0.04	1.337	0.9174	Medium	11.4	11.46	0.036	1.215	0.9037	Medium	11.4	11.47	0.043	1.434	0.9168	Medium	11.4
FL_PDK1	271	287	IIYQLVAGLPPFRAGNE	12.51	3	13	12.77	12.85	2.477	19.051	0.8831	Medium	12.77	12.85	2.565	19.727	0.9469	High	12.77	12.85	2.495	19.196	0.9468	High	12.77	12.85	2.603	20.023	0.9418	High	12.77	12.85	2.527	19.438	0.951	High	12.77	12.85	2.492	19.172	0.9406	High	12.77	12.85	2.629	20.222	0.9429	High	12.77
FL_PDK1	271	288	IIYQLVAGLPPFRAGNEY	12.95	3	14	13.3	13.37	2.942	21.014	0.9288	Medium	13.3	13.37	3.06	21.855	0.9401	High	13.3	13.37	3.108	22.203	0.9462	High	13.3	13.37	3.348	23.911	0.9461	High	13.3	13.37	3.261	23.296	0.9406	Medium	13.3	13.37	3.177	22.691	0.9423	High	13.3	13.37	3.309	23.633	0.9187	Medium	13.3
FL_PDK1	271	289	IIYQLVAGLPPFRAGNEYL	13.7	3	15	13.91	13.98	3.172	21.149	0.879	Medium	13.91	13.98	3.422	22.81	0.9032	Medium	13.91	13.98	3.416	22.773	0.9099	Medium	13.91	13.98	3.754	25.024	0.9152	Medium	13.91	13.98	3.586	23.909	0.9074	Medium	13.9	13.98	3.545	23.635	0.903	Medium	13.91	13.98	4.182	27.883	0.8778	Medium	13.91
FL_PDK1	274	289	QLVAGLPPFRAGNEYL	12.37	2	12	12.46	12.53	2.943	24.525	0.705	Medium	12.46	12.53	3.1	25.831	0.7525	Medium	12.46	12.53	3.125	26.042	0.7269	Medium	12.46	12.53	3.486	29.054	0.7197	Medium	12.46	12.53	3.374	28.116	0.7243	Medium	12.46	12.53	3.256	27.131	0.7482	Medium	12.46	12.53	3.866	32.216	0.6881	Medium	12.46
FL_PDK1	275	287	LVAGLPPFRAGNE	9.99	2	9	10.19	10.26	2.7	29.997	0.7442	Medium	10.19	10.26	2.804	31.154	0.826	Medium	10.19	10.26	2.812	31.242	0.8437	Medium	10.19	10.26	2.876	31.955	0.8485	Medium	10.19	10.26	2.81	31.217	0.8454	Medium	10.19	10.25	2.797	31.082	0.8079	Medium	10.19	10.26	2.82	31.33	0.7722	Medium	10.19
FL_PDK1	275	288	LVAGLPPFRAGNEY	10.88	2	10	10.98	11.05	3.126	31.264	0.895	Medium	10.89	10.95	3.289	32.894	0.8546	Medium	10.89	10.95	3.355	33.552	0.8888	Medium	10.89	10.95	3.578	35.782	0.9044	Medium	10.88	10.95	3.495	34.945	0.904	High	10.88	10.95	3.49	34.899	0.8476	Medium	10.89	10.96	3.573	35.73	0.8489	Medium	10.89
FL_PDK1	275	289	LVAGLPPFRAGNEYL	12.02	2	11	12.29	12.35	3.06	27.822	0.8117	Medium	12.29	12.35	3.187	28.975	0.8385	Medium	12.29	12.36	3.28	29.822	0.8254	Medium	12.29	12.35	3.575	32.496	0.8209	Medium	12.29	12.35	3.535	32.139	0.8252	Medium	12.31	12.38	3.372	30.658	0.7485	Medium	12.28	12.35	3.975	36.134	0.7889	Medium	12.29
FL_PDK1	276	287	VAGLPPFRAGNE	9.48	2	8	9.52	9.58	2.871	35.887	0.9432	High	9.52	9.58	2.93	36.62	0.9447	High	9.52	9.59	2.942	36.779	0.937	High	9.52	9.58	2.99	37.376	0.9449	High	9.52	9.58	2.915	36.432	0.9367	High	9.52	9.58	2.892	36.148	0.9358	High	9.52	9.59	2.959	36.984	0.948	High	9.52
FL_PDK1	276	288	VAGLPPFRAGNEY	10.42	2	9	10.41	10.47	3.604	40.04	0.8672	Medium	10.37	10.44	3.377	37.522	0.8676	Medium	10.43	10.49	3.467	38.521	0.8726	Medium	10.37	10.44	3.663	40.702	0.8845	Medium	10.37	10.44	3.565	39.615	0.8874	Medium	10.37	10.44	3.527	39.189	0.8574	Medium	10.38	10.45	3.658	40.643	0.8926	Medium	10.37
FL_PDK1	276	289	VAGLPPFRAGNEYL	11.53	2	10	11.7	11.78	3.096	30.963	0.917	Medium	11.7	11.77	3.214	32.136	0.9269	Medium	11.7	11.78	3.259	32.587	0.9312	Medium	11.7	11.77	3.574	35.738	0.9098	Medium	11.7	11.77	3.457	34.573	0.9213	Medium	11.7	11.77	3.367	33.666	0.919	Medium	11.71	11.78	4.002	40.021	0.9036	Medium	11.7
FL_PDK1	288	297	YLIFQKIIKL	12.92	3	8	12.82	12.88	0.079	0.985	0.9581	High	12.82	12.88	0.075	0.941	0.9572	High	12.82	12.88	0.104	1.306	0.9647	High	12.82	12.88	0.227	2.842	0.9535	High	12.82	12.88	0.252	3.15	0.9397	High	12.81	12.88	0.195	2.434	0.9472	High	12.81	12.88	1.495	18.689	0.9365	High	12.82
FL_PDK1	288	311	YLIFQKIIKLEYDFPEKFFPKARD	13.48	5	20	13.52	13.59	3.227	16.137	0.8037	Medium	13.52	13.59	3.59	17.948	0.8414	Medium	13.52	13.59	3.51	17.551	0.8705	Medium	13.52	13.59	4.457	22.287	0.8678	Medium	13.52	13.59	4.204	21.018	0.8258	Medium	13.52	13.59	4.145	20.724	0.8523	Medium	13.52	13.59	6.298	31.491	0.7974	Medium	13.52
FL_PDK1	289	311	LIFQKIIKLEYDFPEKFFPKARD	13.03	5	19	12.99	13.07	3.369	17.731	0.8148	Medium	12.99	13.07	3.5	18.423	0.8449	Medium	12.99	13.07	3.545	18.657	0.8495	Medium	12.99	13.07	4.489	23.628	0.8517	Medium	12.99	13.07	4.377	23.039	0.8021	Medium	12.93	13.01	4.33	22.788	0.7931	Medium	12.99	13.07	6.09	32.051	0.7523	Medium	12.99
FL_PDK1	290	316	IFQKIIKLEYDFPEKFFPKARDLVEKL	12.64	5	23	12.91	12.98	3.298	14.34	0.7252	Medium	12.91	12.97	3.433	14.925	0.7568	Medium	12.91	12.98	3.46	15.041	0.7672	Medium	12.91	12.97	4.005	17.415	0.782	Medium	12.91	12.97	4.028	17.514	0.6915	Medium	12.91	12.97	3.74	16.26	0.7493	Medium	12.93	13	5.117	22.25	0.6523	Medium	12.91
FL_PDK1	292	297	QKIIKL	7.75	1	4	7.73	7.8	0.028	0.709	0.9518	High	7.73	7.8	0.03	0.753	0.9502	High	7.73	7.8	0.023	0.57	0.9592	High	7.73	7.8	0.071	1.779	0.9567	High	7.73	7.8	0.07	1.743	0.9527	High	7.73	7.79	0.047	1.175	0.9546	High	7.73	7.79	0.338	8.444	0.9399	High	7.73
FL_PDK1	292	311	QKIIKLEYDFPEKFFPKARD	10.52	4	16	10.7	10.78	3.122	19.512	0.9414	High	10.7	10.78	3.27	20.439	0.9413	High	10.7	10.78	3.315	20.717	0.9453	High	10.7	10.78	4.041	25.254	0.9366	High	10.7	10.78	3.91	24.437	0.9402	High	10.7	10.77	3.792	23.699	0.9383	High	10.71	10.78	5.118	31.989	0.9314	High	10.7
FL_PDK1	298	311	EYDFPEKFFPKARD	10.47	4	10	10.59	10.89	2.957	29.569	0.8985	High	10.59	10.89	3.096	30.961	0.9004	High	10.59	10.89	3.131	31.308	0.8989	High	10.59	10.89	3.781	37.812	0.9128	High	10.59	10.88	3.677	36.773	0.9064	High	10.59	10.88	3.548	35.476	0.8991	High	10.59	10.89	4.485	44.851	0.9013	High	10.59
FL_PDK1	298	316	EYDFPEKFFPKARDLVEKL	12.35	4	15	12.39	12.46	2.731	18.21	0.9171	High	12.39	12.46	2.825	18.835	0.9385	High	12.39	12.46	2.912	19.411	0.9337	High	12.39	12.46	3.563	23.754	0.9289	High	12.39	12.46	3.434	22.893	0.9212	High	12.39	12.46	3.253	21.686	0.9345	High	12.39	12.46	4.267	28.449	0.9043	High	12.39
FL_PDK1	312	316	LVEKL	7.5	1	3	7.67	7.74	0.041	1.367	0.9253	High	7.67	7.74	0.033	1.101	0.9422	High	7.67	7.74	0.043	1.417	0.9277	High	7.67	7.74	0.037	1.246	0.9418	High	7.67	7.74	0.046	1.534	0.9286	High	7.67	7.74	0.039	1.3	0.9501	High	7.67	7.74	0.049	1.628	0.9468	High	7.67
FL_PDK1	317	327	LVLDATKRLGC	9.01	3	9	9.01	9.08	0.373	4.143	0.8904	High	9.01	9.08	0.447	4.969	0.9092	High	9.02	9.08	0.569	6.317	0.92	High	9.01	9.08	1.435	15.94	0.9205	High	9.01	9.08	1.387	15.415	0.8876	High	9.01	9.08	1.302	14.463	0.9049	High	9.01	9.08	2.491	27.674	0.9067	High	9.01
FL_PDK1	317	328	LVLDATKRLGCE	8.79	3	10	8.9	8.97	0.943	9.426	0.8075	Medium	8.9	8.97	1.056	10.557	0.866	Medium	8.91	8.97	1.123	11.228	0.868	Medium	8.9	8.97	2.097	20.969	0.8914	High	8.9	8.97	1.979	19.789	0.85	Medium	8.9	8.97	1.894	18.941	0.8679	Medium	8.9	8.97	3.146	31.46	0.8191	Medium	8.9
FL_PDK1	317	329	LVLDATKRLGCEE	8.94	2	11	9	9.07	1.094	9.943	0.9124	High	9	9.07	1.204	10.945	0.9142	High	9.01	9.07	1.325	12.048	0.9258	High	9	9.07	2.339	21.261	0.9136	High	9	9.07	2.203	20.03	0.9221	High	9	9.07	2.097	19.06	0.9085	High	9	9.07	3.264	29.674	0.9176	High	9.01
FL_PDK1	317	342	LVLDATKRLGCEEMEGYGPLKAHPFF	11.79	4	22	11.92	11.98	1.648	7.491	0.7481	Medium	11.92	11.98	1.787	8.123	0.7611	Medium	11.92	11.99	2	9.091	0.769	Medium	11.92	11.98	3.467	15.758	0.8465	Medium	11.92	11.98	3.301	15.005	0.7404	Medium	11.92	11.98	2.959	13.45	0.8069	Medium	11.92	11.99	5.717	25.986	0.7855	Medium	11.92
FL_PDK1	320	327	DATKRLGC	5.43	2	6	5.54	5.61	0.219	3.645	0.9193	High	5.54	5.6	0.25	4.174	0.927	High	5.54	5.61	0.292	4.871	0.9382	High	5.54	5.6	0.6	9.999	0.8788	High	5.54	5.6	0.573	9.554	0.9292	High	5.54	5.6	0.53	8.826	0.9093	High	5.54	5.6	0.989	16.484	0.8953	High	5.54
FL_PDK1	320	328	DATKRLGCE	5.61	2	7	5.7	5.76	0.828	11.831	0.9299	Medium	5.7	5.76	0.904	12.912	0.9136	Medium	5.7	5.77	0.918	13.119	0.9338	Medium	5.7	5.76	1.203	17.184	0.934	Medium	5.7	5.76	1.201	17.152	0.9302	Medium	5.7	5.76	1.135	16.221	0.9302	Medium	5.7	5.76	1.565	22.356	0.9023	Medium	5.7
FL_PDK1	320	329	DATKRLGCEE	5.9	2	8	6.13	6.19	1.007	12.59	0.9414	High	6.13	6.19	1.088	13.599	0.955	High	6.13	6.19	1.192	14.898	0.9229	High	6.13	6.19	1.59	19.873	0.9495	High	6.13	6.19	1.568	19.606	0.9496	High	6.12	6.19	1.484	18.552	0.9444	High	6.12	6.19	1.904	23.797	0.946	High	6.12
FL_PDK1	320	330	DATKRLGCEEM	7.77	2	9	7.88	7.96	0.981	10.899	0.893	Medium	7.88	7.96	1.037	11.518	0.9228	Medium	7.88	7.96	1.139	12.657	0.9166	Medium	7.88	7.96	1.607	17.859	0.9141	Medium	7.88	7.96	1.616	17.951	0.9139	Medium	7.88	7.95	1.549	17.215	0.9009	Medium	7.88	7.95	2.249	24.988	0.8999	Medium	7.88
FL_PDK1	320	342	DATKRLGCEEMEGYGPLKAHPFF	11.3	3	19	11.46	11.53	1.195	6.289	0.7451	Medium	11.46	11.53	1.357	7.144	0.7928	Medium	11.47	11.53	1.502	7.908	0.7967	Medium	11.46	11.53	2.413	12.701	0.8272	Medium	11.46	11.53	2.196	11.557	0.7987	Medium	11.46	11.53	2.195	11.555	0.7993	Medium	11.47	11.54	3.989	20.996	0.7365	Medium	11.46
FL_PDK1	322	329	TKRLGCEE	5.02	2	6	5.19	5.25	0.871	14.517	0.8835	Medium	5.18	5.25	0.9	14.996	0.8816	Medium	5.19	5.25	0.968	16.132	0.8949	Medium	5.18	5.25	1.093	18.222	0.8898	Medium	5.18	5.25	1.107	18.457	0.8388	Medium	5.18	5.25	1.06	17.664	0.8808	Medium	5.18	5.25	1.194	19.9	0.8575	Medium	5.18
FL_PDK1	328	342	EEMEGYGPLKAHPFF	11.8	2	11	12.01	12.08	0.848	7.707	0.9197	High	12.01	12.08	0.857	7.79	0.9302	High	12.01	12.08	0.963	8.757	0.9298	High	12.01	12.08	1.427	12.973	0.92	High	12.01	12.08	1.437	13.061	0.9168	High	12.01	12.08	1.296	11.778	0.9251	High	12.02	12.07	2.365	21.5	0.9033	High	12.01
FL_PDK1	329	342	EMEGYGPLKAHPFF	11.88	3	10	12.01	12.08	0.809	8.093	0.958	High	12.01	12.08	0.854	8.537	0.9448	High	12.01	12.08	0.958	9.585	0.9494	High	12.01	12.08	1.409	14.095	0.9284	High	12.01	12.08	1.338	13.376	0.9506	High	12.01	12.08	1.248	12.485	0.9429	High	12.02	12.07	2.086	20.86	0.9195	High	12.01
FL_PDK1	329	343	EMEGYGPLKAHPFFE	11.48	2	11	12.04	12.1	0.826	7.511	0.9375	High	12.03	12.1	0.876	7.961	0.9269	High	12.04	12.1	0.95	8.636	0.918	High	12.04	12.1	1.426	12.96	0.926	High	12.03	12.1	1.415	12.862	0.916	High	12.03	12.1	1.278	11.617	0.9266	High	12.04	12.11	2.351	21.369	0.9041	Medium	12.03
FL_PDK1	330	342	MEGYGPLKAHPFF	11.51	2	9	11.91	11.98	0.774	8.596	0.9412	High	11.91	11.98	0.814	9.047	0.9395	High	11.91	11.98	0.925	10.282	0.9363	High	11.91	11.98	1.332	14.803	0.9402	High	11.91	11.98	1.289	14.32	0.9367	High	11.91	11.97	1.201	13.341	0.9424	High	11.91	11.98	1.916	21.29	0.9404	High	11.91
FL_PDK1	330	345	MEGYGPLKAHPFFESV	11.91	2	12	11.87	11.93	1.244	10.369	0.833	Medium	11.87	11.93	1.327	11.06	0.8213	Medium	11.87	11.94	1.349	11.242	0.8284	Medium	11.87	11.93	1.837	15.31	0.8153	Medium	11.87	11.93	1.842	15.35	0.8183	Medium	11.87	11.93	1.688	14.064	0.8265	Medium	11.87	11.94	2.291	19.089	0.775	Medium	11.87
FL_PDK1	330	350	MEGYGPLKAHPFFESVTWENL	13.48	3	17	13.53	13.6	3.65	21.472	0.8375	Medium	13.53	13.6	3.816	22.447	0.8821	Medium	13.53	13.61	4.049	23.817	0.9019	Medium	13.53	13.6	5.239	30.819	0.8989	Medium	13.59	13.65	4.942	29.072	0.8763	Medium	13.53	13.6	4.731	27.829	0.8943	Medium	13.53	13.6	5.78	34.002	0.8355	Medium	13.53
FL_PDK1	331	342	EGYGPLKAHPFF	11.25	3	8	11.59	11.67	0.685	8.564	0.952	High	11.59	11.67	0.75	9.372	0.9541	High	11.59	11.67	0.796	9.954	0.9459	High	11.59	11.67	1.143	14.293	0.9544	High	11.59	11.67	1.122	14.027	0.9534	High	11.59	11.66	1.034	12.931	0.9495	High	11.6	11.67	1.656	20.701	0.9453	High	11.59
FL_PDK1	331	350	EGYGPLKAHPFFESVTWENL	13.61	3	16	13.39	13.64	3.553	22.208	0.61	Medium	13.39	13.64	3.89	24.311	0.6661	Medium	13.4	13.64	3.942	24.639	0.6902	Medium	13.39	13.64	5.16	32.247	0.7047	Medium	13.39	13.64	5.018	31.364	0.6559	Medium	13.39	13.64	4.776	29.85	0.7025	Medium	13.39	13.64	5.621	35.133	0.6281	Medium	13.39
FL_PDK1	332	343	GYGPLKAHPFFE	11.42	3	8	11.62	11.69	0.663	8.283	0.9513	High	11.62	11.69	0.742	9.28	0.9548	High	11.63	11.69	0.792	9.897	0.955	High	11.62	11.69	1.141	14.259	0.9491	High	11.62	11.69	1.12	13.997	0.9524	High	11.62	11.69	1.039	12.987	0.9574	High	11.63	11.7	1.64	20.501	0.9475	High	11.62
FL_PDK1	333	342	YGPLKAHPFF	10.88	3	6	11.11	11.18	0.132	2.199	0.956	High	11.11	11.18	0.122	2.035	0.9641	High	11.11	11.18	0.129	2.154	0.9586	High	11.11	11.18	0.194	3.241	0.9479	High	11.11	11.18	0.21	3.503	0.9512	High	11.11	11.18	0.175	2.92	0.9566	High	11.12	11.18	0.612	10.198	0.9526	High	11.11
FL_PDK1	343	350	ESVTWENL	12.14	1	6	12.5	12.58	2.844	47.408	0.8901	Medium	12.3	12.37	2.849	47.481	0.9032	High	12.46	12.53	2.9	48.332	0.9437	High	12.43	12.5	3.632	60.532	0.88	High	12.4	12.47	3.581	59.687	0.9278	High	12.35	12.42	3.487	58.109	0.9214	High	12.4	12.47	4.123	68.723	0.9158	High	12.4
SKD_PDK1	82	93	FKFGKILGEGSF	11.56	3	10	11.87	11.93	3.169	31.687	0.9447	High	11.84	11.92	3.111	31.11	0.954	High	11.84	11.92	3.054	30.544	0.9415	High	11.84	11.92	4.086	40.856	0.9553	High	11.85	11.92	4.145	41.446	0.9537	High	11.84	11.92	4.253	42.534	0.9516	High	11.84	11.92	5.51	55.102	0.9383	High	11.85
SKD_PDK1	85	93	GKILGEGSF	9.77	2	7	9.16	9.24	0.992	14.165	0.9232	Medium	9.17	9.24	1.061	15.162	0.9149	Medium	9.17	9.24	0.96	13.721	0.932	Medium	9.16	9.24	1.519	21.694	0.8913	Medium	9.17	9.25	1.553	22.19	0.9239	Medium	9.16	9.24	1.653	23.615	0.9047	Medium	9.16	9.24	2.355	33.643	0.9052	Medium	9.17
SKD_PDK1	94	98	STVVL	9.1	1	3	9.26	9.46	0.088	2.931	0.9029	High	9.27	9.46	0.053	1.762	0.8944	High	9.27	9.46	0.063	2.093	0.8996	High	9.26	9.46	0.122	4.065	0.9056	High	9.27	9.46	0.08	2.683	0.8872	High	9.26	9.46	0.086	2.873	0.8862	High	9.26	9.46	0.592	19.746	0.9283	High	9.27
SKD_PDK1	94	107	STVVLARELATSRE	8.77	3	12	8.78	8.84	2.336	19.466	0.8186	Medium	8.78	8.85	2.347	19.557	0.8184	Medium	8.78	8.85	2.276	18.963	0.8611	Medium	8.86	8.93	2.834	23.619	0.8747	Medium	8.78	8.85	2.958	24.652	0.848	Medium	8.84	8.9	2.976	24.8	0.8323	Medium	8.78	8.85	6.192	51.596	0.871	Medium	8.78
SKD_PDK1	99	107	ARELATSRE	4.42	2	7	4.43	4.7	2.018	28.828	0.9544	High	4.43	4.7	2.04	29.149	0.9423	High	4.43	4.7	2.026	28.95	0.9477	High	4.43	4.7	2.534	36.205	0.9499	High	4.43	4.7	2.64	37.72	0.9529	High	4.43	4.7	2.698	38.55	0.9536	High	4.43	4.7	4.356	62.228	0.9535	High	4.43
SKD_PDK1	99	108	ARELATSREY	6.12	2	8	6.27	6.33	1.844	23.05	0.919	High	6.27	6.34	1.909	23.858	0.9067	High	6.27	6.34	1.861	23.257	0.8771	Medium	6.27	6.33	2.393	29.911	0.8669	Medium	6.26	6.33	2.41	30.13	0.9008	Medium	6.27	6.33	2.474	30.928	0.8879	High	6.27	6.33	4.118	51.472	0.8801	High	6.27
SKD_PDK1	99	109	ARELATSREYA	6.17	2	9	6.11	6.19	2.039	22.65	0.8557	Medium	6.12	6.19	2.009	22.321	0.8385	Medium	6.12	6.19	1.973	21.926	0.8655	Medium	6.11	6.19	2.511	27.899	0.8131	Medium	6.11	6.19	2.578	28.64	0.838	Medium	6.12	6.19	2.642	29.356	0.8455	Medium	6.12	6.19	4.326	48.067	0.8375	Medium	6.12
SKD_PDK1	100	107	RELATSRE	4.34	2	6	4.38	4.45	2.324	38.725	0.8824	Medium	4.44	4.5	2.309	38.484	0.8662	Medium	4.34	4.4	2.33	38.833	0.8725	Medium	4.4	4.47	2.726	45.441	0.8543	Medium	4.43	4.5	2.66	44.338	0.8866	Medium	4.44	4.5	2.66	44.341	0.8844	Medium	4.44	4.5	4.074	67.902	0.8469	Medium	4.46
SKD_PDK1	108	114	YAIKILE	10.5	1	5	10.5	10.56	0.256	5.115	0.8464	Medium	10.5	10.57	0.294	5.876	0.8447	Medium	10.5	10.57	0.274	5.484	0.8889	Medium	10.5	10.56	0.51	10.193	0.8196	Medium	10.5	10.57	0.494	9.878	0.8531	Medium	10.5	10.57	0.509	10.189	0.8588	Medium	10.5	10.57	0.817	16.336	0.7775	Medium	10.5
SKD_PDK1	108	121	YAIKILEKRHIIKE	7.44	3	12	7.66	7.74	2.971	24.76	0.9307	High	7.66	7.74	3.007	25.06	0.9318	High	7.66	7.74	2.863	23.854	0.928	High	7.66	7.73	3.328	27.737	0.9279	High	7.67	7.74	3.275	27.295	0.9298	High	7.66	7.74	3.256	27.135	0.9311	High	7.66	7.74	4.252	35.43	0.9057	High	7.66
SKD_PDK1	108	134	YAIKILEKRHIIKENKVPYVTRERDVM	7.75	5	24	8.03	8.1	9.482	39.509	0.9217	High	7.97	8.05	9.563	39.846	0.9405	High	7.97	8.05	9.311	38.796	0.9443	High	7.97	8.05	9.829	40.953	0.9339	High	7.98	8.05	9.736	40.565	0.9439	High	7.97	8.05	9.66	40.252	0.9488	High	7.97	8.05	10.851	45.212	0.9348	High	7.97
SKD_PDK1	109	134	AIKILEKRHIIKENKVPYVTRERDVM	7.16	5	23	7.39	7.47	9.999	43.473	0.7994	Medium	7.39	7.47	9.962	43.315	0.8087	Medium	7.39	7.47	9.617	41.813	0.8569	Medium	7.39	7.47	10.102	43.921	0.7854	Medium	7.39	7.47	10.152	44.138	0.8185	Medium	7.39	7.47	9.94	43.219	0.8309	Medium	7.39	7.47	11.179	48.604	0.796	Medium	7.39
SKD_PDK1	122	134	NKVPYVTRERDVM	7.14	4	10	7.32	7.39	7.077	70.772	0.9301	High	7.33	7.39	7.086	70.857	0.921	High	7.33	7.39	6.983	69.826	0.9246	High	7.32	7.39	6.967	69.666	0.9344	High	7.32	7.39	6.943	69.435	0.9292	High	7.32	7.39	6.976	69.763	0.9262	High	7.33	7.39	7.191	71.909	0.9345	High	7.33
SKD_PDK1	135	142	SRLDHPFF	10.65	2	5	10.81	11.09	0.628	12.566	0.9419	High	10.81	11.09	0.625	12.496	0.9345	High	10.81	11.09	0.603	12.07	0.941	High	10.81	11.09	0.881	17.618	0.9485	High	10.82	11.09	0.905	18.11	0.953	High	10.81	11.09	0.927	18.535	0.9473	High	10.81	11.09	1.253	25.056	0.9395	High	10.81
SKD_PDK1	135	145	SRLDHPFFVKL	10.68	3	8	10.98	11.04	0.598	7.472	0.8967	Medium	10.98	11.05	0.572	7.155	0.9163	Medium	10.98	11.05	0.523	6.541	0.8712	Medium	10.98	11.04	0.933	11.658	0.8587	Medium	10.98	11.05	0.968	12.094	0.88	Medium	10.98	11.05	0.968	12.097	0.9047	Medium	10.98	11.04	2.285	28.559	0.8186	Medium	10.98
SKD_PDK1	138	142	DHPFF	11.22	1	2	11.25	11.32	0.077	3.838	0.7878	Medium	11.26	11.32	0.098	4.877	0.7988	Medium	11.26	11.32	0.066	3.278	0.8097	Medium	11.34	11.4	0.174	8.684	0.7576	Medium	11.26	11.33	0.143	7.163	0.7921	Medium	11.25	11.32	0.148	7.399	0.8117	Medium	11.3	11.36	0.306	15.313	0.7524	Medium	11.29
SKD_PDK1	146	152	YFTFQDD	11.45	1	5	11.67	11.75	1.478	29.566	0.9368	High	11.68	11.75	1.475	29.5	0.9364	High	11.67	11.75	1.464	29.274	0.9337	High	11.67	11.75	1.472	29.434	0.9325	High	11.68	11.76	1.496	29.918	0.9316	High	11.67	11.75	1.498	29.958	0.9195	High	11.67	11.75	1.608	32.162	0.9393	High	11.68
SKD_PDK1	146	153	YFTFQDDE	11.76	1	6	11.73	11.8	1.583	26.386	0.8398	Medium	11.73	11.8	1.59	26.499	0.8195	Medium	11.73	11.8	1.538	25.63	0.8163	Medium	11.73	11.8	1.57	26.17	0.8254	Medium	11.74	11.81	1.574	26.229	0.8084	Medium	11.73	11.8	1.627	27.124	0.8295	Medium	11.73	11.8	1.754	29.233	0.806	Medium	11.74
SKD_PDK1	146	155	YFTFQDDEKL	11.46	1	8	11.67	11.75	1.612	20.146	0.9206	High	11.68	11.75	1.58	19.753	0.9237	High	11.67	11.75	1.572	19.65	0.9223	High	11.67	11.75	1.665	20.809	0.9423	High	11.68	11.76	1.661	20.766	0.9449	High	11.67	11.75	1.649	20.618	0.9404	High	11.67	11.75	1.819	22.739	0.9228	High	11.68
SKD_PDK1	146	157	YFTFQDDEKLYF	13.8	2	10	13.76	13.83	1.838	18.377	0.8742	Medium	13.77	13.83	1.829	18.295	0.8687	Medium	13.76	13.83	1.799	17.991	0.882	Medium	13.76	13.83	1.852	18.519	0.8502	Medium	13.76	13.84	1.935	19.35	0.8736	Medium	13.77	13.83	1.959	19.592	0.8916	Medium	13.76	13.83	2.379	23.788	0.8615	Medium	13.77
SKD_PDK1	149	155	FQDDEKL	8.12	2	5	8.1	8.16	0.354	7.078	0.8428	Medium	8.1	8.17	0.37	7.401	0.8179	Medium	8.1	8.17	0.334	6.686	0.83	Medium	8.11	8.18	0.399	7.985	0.8279	Medium	8.1	8.17	0.414	8.277	0.8566	Medium	8.1	8.16	0.387	7.745	0.8624	Medium	8.15	8.22	0.433	8.658	0.806	Medium	8.1
SKD_PDK1	156	160	YFGLS	11.72	1	3	11.86	12.07	0.067	2.235	0.8576	Medium	11.86	12.07	0.073	2.449	0.8691	Medium	11.86	12.07	0.063	2.113	0.8579	Medium	11.86	12.07	0.07	2.319	0.8517	Medium	11.86	12.07	0.068	2.274	0.8456	Medium	11.86	12.07	0.08	2.666	0.8553	Medium	11.86	12.07	0.342	11.412	0.8731	Medium	11.86
SKD_PDK1	156	161	YFGLSY	13.06	1	4	13.11	13.18	0.441	11.024	0.8395	Medium	13.11	13.18	0.461	11.516	0.8505	Medium	13.11	13.18	0.47	11.743	0.8628	Medium	13.11	13.18	0.776	19.407	0.7982	Medium	13.12	13.18	0.808	20.189	0.8639	Medium	13.11	13.18	0.788	19.705	0.8576	Medium	13.11	13.18	1.196	29.911	0.7993	Medium	13.07
SKD_PDK1	157	173	FGLSYAKNGELLKYIRK	11.36	5	15	11.39	11.46	4.797	31.978	0.9338	High	11.39	11.47	4.789	31.927	0.9407	High	11.39	11.47	4.793	31.955	0.9423	High	11.39	11.46	5.189	34.592	0.9323	High	11.39	11.47	5.391	35.943	0.9346	High	11.39	11.46	5.416	36.106	0.9312	High	11.39	11.46	6.835	45.567	0.9345	High	11.39
SKD_PDK1	160	167	SYAKNGEL	6.96	2	6	6.99	7.05	1.887	31.449	0.7788	Medium	6.9	6.97	1.945	32.411	0.7623	Medium	6.9	6.97	1.899	31.645	0.8039	Medium	6.9	6.96	2.493	41.554	0.7378	Medium	6.91	6.98	2.496	41.592	0.7232	Medium	6.97	7.04	2.596	43.269	0.8258	Medium	6.9	6.96	3.365	56.089	0.7863	Medium	6.9
SKD_PDK1	161	167	YAKNGEL	6.47	1	5	6.54	6.61	1.125	22.501	0.9469	High	6.55	6.61	1.151	23.023	0.936	High	6.55	6.61	1.097	21.94	0.9337	High	6.54	6.61	1.692	33.845	0.9438	High	6.54	6.61	1.725	34.491	0.9532	High	6.54	6.61	1.753	35.065	0.9514	High	6.54	6.61	2.548	50.969	0.9288	High	6.55
SKD_PDK1	161	168	YAKNGELL	9	2	6	9.16	9.24	0.994	16.559	0.9229	Medium	9.17	9.24	1.019	16.979	0.9314	Medium	9.17	9.24	0.957	15.956	0.9316	Medium	9.16	9.24	1.506	25.1	0.8928	Medium	9.17	9.25	1.544	25.736	0.908	Medium	9.2	9.26	1.596	26.607	0.9064	Medium	9.16	9.24	2.36	39.341	0.9042	Medium	9.17
SKD_PDK1	161	170	YAKNGELLKY	8.46	2	8	8.4	8.47	0.924	11.55	0.8353	Medium	8.4	8.47	0.947	11.834	0.7814	Medium	8.44	8.51	0.899	11.243	0.7952	Medium	8.47	8.53	1.339	16.732	0.7907	Medium	8.46	8.53	1.246	15.577	0.7884	Medium	8.4	8.47	1.381	17.256	0.852	Medium	8.4	8.47	2.845	35.559	0.7709	Medium	8.4
SKD_PDK1	161	177	YAKNGELLKYIRKIGSF	11.14	2	15	11.24	11.32	4.995	33.301	0.8578	Medium	11.25	11.32	5.042	33.615	0.8467	Medium	11.25	11.32	4.94	32.934	0.8443	Medium	11.24	11.32	5.421	36.142	0.8165	Medium	11.25	11.33	5.502	36.681	0.857	Medium	11.25	11.32	5.621	37.474	0.8721	Medium	11.25	11.32	7.047	46.981	0.848	Medium	11.25
SKD_PDK1	168	177	LKYIRKIGSF	8.24	2	8	8.52	8.58	3.949	49.368	0.9426	High	8.52	8.59	3.978	49.72	0.9451	High	8.52	8.59	3.852	48.154	0.9484	High	8.52	8.58	4.161	52.019	0.9437	High	8.52	8.59	4.219	52.738	0.9489	High	8.52	8.58	4.22	52.754	0.9407	High	8.52	8.58	4.86	60.744	0.9534	High	8.52
SKD_PDK1	169	177	KYIRKIGSF	7.32	2	7	7.42	7.5	3.791	54.156	0.8969	Medium	7.43	7.5	3.869	55.266	0.8957	Medium	7.43	7.5	3.774	53.911	0.9184	Medium	7.42	7.5	4.021	57.447	0.8766	Medium	7.42	7.5	4.078	58.251	0.9131	Medium	7.43	7.5	4.096	58.516	0.9109	Medium	7.43	7.5	4.492	64.173	0.9204	Medium	7.43
SKD_PDK1	171	177	IRKIGSF	7.75	2	5	7.93	8	3.447	68.932	0.9147	Medium	7.93	8.01	3.491	69.83	0.9209	Medium	7.93	8.01	3.397	67.95	0.9122	Medium	7.93	8	3.454	69.077	0.8772	Medium	7.94	8	3.453	69.055	0.9143	Medium	7.93	8	3.434	68.684	0.9302	Medium	7.95	8.01	3.595	71.89	0.8967	Medium	7.93
SKD_PDK1	178	184	DETCTRF	8.16	1	5	8.3	8.37	0.899	17.974	0.9245	High	8.3	8.38	0.932	18.642	0.9353	High	8.3	8.38	0.889	17.771	0.9297	High	8.3	8.37	1.152	23.049	0.9114	High	8.3	8.38	1.148	22.961	0.9363	High	8.3	8.37	1.112	22.249	0.9292	High	8.3	8.37	1.632	32.638	0.9151	High	8.3
SKD_PDK1	182	188	TRFYTAE	7.44	2	5	7.58	7.65	0.134	2.688	0.9077	Medium	7.59	7.65	0.078	1.567	0.8832	Medium	7.59	7.65	0.113	2.265	0.8943	Medium	7.58	7.65	0.075	1.493	0.8631	Medium	7.59	7.66	0.172	3.437	0.8834	Medium	7.58	7.65	0.142	2.846	0.9055	Medium	7.59	7.65	0.144	2.879	0.8813	Medium	7.59
SKD_PDK1	185	192	YTAEIVSA	8.64	1	6	8.81	8.88	0.139	2.309	0.8775	Medium	8.81	8.88	0.155	2.59	0.9026	Medium	8.81	8.88	0.168	2.806	0.8979	Medium	8.81	8.88	0.143	2.387	0.8731	Medium	8.82	8.88	0.256	4.264	0.8799	Medium	8.81	8.88	0.174	2.894	0.9041	Medium	8.81	8.88	0.248	4.137	0.8976	Medium	8.81
SKD_PDK1	185	193	YTAEIVSAL	11.47	2	7	11.61	11.68	0.253	3.611	0.7611	Medium	11.62	11.68	0.29	4.143	0.7339	Medium	11.62	11.68	0.161	2.303	0.7665	Medium	11.61	11.68	0.38	5.425	0.6571	Medium	11.62	11.69	0.206	2.94	0.7732	Medium	11.62	11.68	0.293	4.188	0.7568	Medium	11.62	11.68	0.289	4.126	0.734	Medium	11.62
SKD_PDK1	189	193	IVSAL	8.84	1	3	9.01	9.09	0.048	1.6	0.8638	Medium	9.01	9.09	0.042	1.4	0.8576	Medium	9.01	9.09	0.046	1.541	0.8526	Medium	9.01	9.09	0.098	3.267	0.8641	Medium	9.02	9.09	0.048	1.613	0.8544	Medium	9.01	9.09	0.051	1.685	0.8567	Medium	9.01	9.09	0.048	1.592	0.8776	Medium	9.02
SKD_PDK1	189	194	IVSALE	8.17	1	4	8.31	8.37	0.075	1.882	0.9035	Medium	8.31	8.38	0.063	1.58	0.9309	Medium	8.31	8.38	0.087	2.164	0.8764	Medium	8.31	8.37	0.096	2.412	0.8879	Medium	8.31	8.38	0.077	1.913	0.9067	Medium	8.31	8.37	0.066	1.652	0.9159	Medium	8.31	8.37	0.079	1.968	0.8942	Medium	8.31
SKD_PDK1	193	210	LEYLHGKGIIHRDLKPEN	6.93	3	15	7.05	7.12	0.865	5.764	0.8957	High	7.06	7.12	0.905	6.035	0.8607	High	7.06	7.12	0.826	5.507	0.9002	High	7.05	7.12	1.29	8.603	0.8674	Medium	7.05	7.13	1.214	8.096	0.8952	High	7.06	7.12	1.293	8.622	0.8928	High	7.06	7.12	2.587	17.245	0.8988	High	7.06
SKD_PDK1	193	212	LEYLHGKGIIHRDLKPENIL	8.85	4	17	9.31	9.39	0.776	4.565	0.9309	High	9.32	9.39	0.78	4.587	0.9196	High	9.32	9.39	0.721	4.239	0.9281	High	9.31	9.39	1.119	6.58	0.9073	High	9.32	9.4	1.131	6.651	0.9238	High	9.32	9.39	1.154	6.786	0.919	High	9.32	9.39	2.324	13.669	0.9034	High	9.32
SKD_PDK1	193	213	LEYLHGKGIIHRDLKPENILL	9.64	2	18	9.79	9.87	0.717	3.984	0.8798	High	9.8	9.87	0.656	3.647	0.8754	High	9.79	9.87	0.547	3.036	0.8586	High	9.79	9.87	1.049	5.827	0.8467	Medium	9.8	9.88	1.08	5.997	0.8852	High	9.79	9.87	1.036	5.755	0.8912	High	9.79	9.87	2.197	12.208	0.8588	High	9.8
SKD_PDK1	194	210	EYLHGKGIIHRDLKPEN	6.37	3	14	6.44	6.52	0.823	5.875	0.9415	High	6.44	6.52	0.851	6.079	0.9313	High	6.44	6.52	0.784	5.601	0.9352	High	6.44	6.52	1.182	8.44	0.9282	High	6.44	6.52	1.218	8.703	0.9314	High	6.44	6.52	1.216	8.683	0.9389	High	6.44	6.52	2.532	18.084	0.9312	High	6.45
SKD_PDK1	194	212	EYLHGKGIIHRDLKPENIL	8.49	3	16	8.64	8.72	0.789	4.932	0.9116	High	8.64	8.72	0.821	5.133	0.9204	High	8.64	8.72	0.764	4.777	0.9095	High	8.64	8.72	1.356	8.475	0.9312	High	8.65	8.73	1.174	7.335	0.9152	High	8.64	8.72	1.216	7.602	0.9173	High	8.64	8.72	2.392	14.953	0.9167	High	8.65
SKD_PDK1	195	210	YLHGKGIIHRDLKPEN	5.76	3	13	5.88	5.95	0.914	7.035	0.872	Medium	5.88	5.95	0.882	6.786	0.882	Medium	5.88	5.95	0.974	7.496	0.899	Medium	5.88	5.95	1.244	9.569	0.8341	Medium	5.88	5.95	1.31	10.075	0.8623	Medium	5.88	5.95	1.236	9.506	0.8748	Medium	5.88	5.95	2.681	20.621	0.8556	Medium	5.88
SKD_PDK1	195	212	YLHGKGIIHRDLKPENIL	8.28	3	15	8.52	8.6	0.781	5.209	0.871	Medium	8.53	8.6	0.748	4.99	0.9007	High	8.53	8.6	0.702	4.681	0.9039	High	8.52	8.6	1.163	7.755	0.8991	High	8.53	8.61	1.17	7.803	0.8967	High	8.53	8.6	1.163	7.754	0.8937	High	8.53	8.6	2.349	15.661	0.88	Medium	8.53
SKD_PDK1	211	215	ILLNE	9.11	1	3	9.23	9.3	0.758	25.276	0.8267	Medium	9.23	9.3	0.756	25.207	0.853	Medium	9.23	9.3	0.752	25.053	0.839	Medium	9.23	9.3	0.759	25.295	0.8138	Medium	9.24	9.3	0.751	25.046	0.8168	Medium	9.23	9.3	0.761	25.381	0.8416	Medium	9.23	9.3	0.756	25.213	0.7676	Medium	9.23
SKD_PDK1	211	217	ILLNEDM	10.83	1	5	11.14	11.22	0.99	19.805	0.9086	Medium	11.15	11.22	0.999	19.982	0.9087	High	11.15	11.22	0.965	19.296	0.9139	Medium	11.14	11.22	1.012	20.248	0.9164	Medium	11.15	11.23	1.049	20.971	0.9194	Medium	11.15	11.22	1.042	20.847	0.9257	High	11.15	11.22	1.088	21.769	0.91	High	11.15
SKD_PDK1	213	217	LNEDM	7.33	1	3	7.39	7.47	1.05	34.996	0.954	High	7.39	7.47	1.056	35.191	0.9364	High	7.34	7.41	1.01	33.658	0.9144	High	7.39	7.47	1.139	37.961	0.9094	High	7.39	7.47	1.135	37.833	0.9346	High	7.39	7.47	1.099	36.638	0.9399	High	7.39	7.47	1.196	39.875	0.9456	High	7.39
SKD_PDK1	216	224	DMHIQITDF	12.15	2	7	12.13	12.2	1.059	15.135	0.9101	Medium	12.13	12.21	1.105	15.786	0.8827	Medium	12.13	12.2	1.044	14.915	0.9173	Medium	12.13	12.2	1.275	18.219	0.8879	Medium	12.13	12.21	1.394	19.918	0.897	Medium	12.13	12.2	1.369	19.561	0.9018	Medium	12.13	12.2	1.411	20.151	0.8707	Medium	12.13
SKD_PDK1	216	242	DMHIQITDFGTAKVLSPESKQARANSF	10.58	4	24	10.67	10.75	11.401	47.506	0.8484	Medium	10.68	10.75	11.443	47.68	0.8822	Medium	10.68	10.75	11.135	46.397	0.8593	Medium	10.67	10.75	11.392	47.468	0.8427	Medium	10.68	10.76	11.516	47.981	0.8558	Medium	10.68	10.75	11.389	47.453	0.8801	Medium	10.67	10.75	11.65	48.54	0.8514	Medium	10.68
SKD_PDK1	216	247	DMHIQITDFGTAKVLSPESKQARANSFVGTAQ	10.4	4	29	10.36	10.43	14.756	50.884	0.8299	Medium	10.37	10.43	14.965	51.605	0.8717	Medium	10.37	10.43	14.644	50.498	0.8545	Medium	10.36	10.43	14.937	51.506	0.8018	Medium	10.37	10.44	15.084	52.015	0.8475	Medium	10.36	10.43	15.179	52.341	0.8551	Medium	10.36	10.43	15.664	54.013	0.8508	Medium	10.37
SKD_PDK1	218	224	HIQITDF	10.42	1	5	10.61	10.69	1.199	23.979	0.8809	Medium	10.62	10.69	1.238	24.751	0.8712	Medium	10.59	10.66	1.141	22.815	0.8517	Medium	10.62	10.69	1.402	28.05	0.8752	Medium	10.62	10.7	1.385	27.694	0.8914	Medium	10.62	10.69	1.397	27.931	0.8705	Medium	10.62	10.69	1.592	31.848	0.8531	Medium	10.62
SKD_PDK1	218	227	HIQITDFGTA	9.8	1	8	10.03	10.09	3.064	38.303	0.7705	Medium	10.03	10.1	2.989	37.356	0.7304	Medium	10.03	10.1	2.947	36.839	0.7989	Medium	10.03	10.09	3.219	40.237	0.7975	Medium	10.03	10.1	3.356	41.951	0.7949	Medium	10.03	10.1	3.338	41.727	0.8027	Medium	10.03	10.1	3.491	43.632	0.755	Medium	10.03
SKD_PDK1	218	242	HIQITDFGTAKVLSPESKQARANSF	9.58	4	22	9.62	9.7	12.334	56.066	0.914	High	9.63	9.7	12.333	56.057	0.9319	High	9.57	9.64	12.124	55.107	0.9325	High	9.62	9.7	12.319	55.993	0.9094	High	9.63	9.71	12.243	55.652	0.931	High	9.63	9.7	12.293	55.879	0.9196	High	9.63	9.7	12.59	57.226	0.9363	High	9.63
SKD_PDK1	218	247	HIQITDFGTAKVLSPESKQARANSFVGTAQ	9.48	3	27	9.44	9.52	15.517	57.469	0.9428	High	9.44	9.52	15.556	57.614	0.9381	High	9.44	9.52	15.212	56.34	0.937	High	9.44	9.51	15.756	58.357	0.9233	High	9.45	9.52	15.746	58.318	0.9184	High	9.44	9.52	15.82	58.592	0.9371	High	9.44	9.52	16.352	60.562	0.9305	High	9.44
SKD_PDK1	225	242	GTAKVLSPESKQARANSF	6.77	3	15	6.74	6.8	10.784	71.892	0.9356	High	6.74	6.81	10.855	72.367	0.9087	High	6.74	6.81	10.658	71.055	0.9338	High	6.74	6.8	10.599	70.662	0.9305	High	6.74	6.8	10.511	70.077	0.9334	High	6.74	6.8	10.563	70.419	0.9277	High	6.74	6.81	10.847	72.311	0.9304	High	6.74
SKD_PDK1	228	242	KVLSPESKQARANSF	6.35	3	12	6.44	6.51	8.117	67.641	0.7929	Medium	6.44	6.51	8.296	69.133	0.7875	Medium	6.44	6.51	8.055	67.128	0.7998	Medium	6.44	6.51	7.944	66.204	0.7911	Medium	6.44	6.51	7.848	65.396	0.8216	Medium	6.44	6.51	7.937	66.145	0.801	Medium	6.44	6.51	8.17	68.087	0.803	Medium	6.45
SKD_PDK1	243	253	VGTAQYVSPEL	10.25	2	8	10.29	10.46	2.67	33.374	0.8372	Medium	10.29	10.46	2.847	35.585	0.8312	Medium	10.29	10.46	2.784	34.794	0.8164	Medium	10.39	10.46	3.272	40.897	0.8007	Medium	10.29	10.46	3.394	42.428	0.8362	Medium	10.29	10.46	3.548	44.348	0.8254	Medium	10.33	10.44	5.911	73.885	0.8402	Medium	10.31
SKD_PDK1	248	253	YVSPEL	9.73	1	3	9.94	10.02	0.404	13.47	0.9067	High	9.95	10.02	0.416	13.862	0.9089	High	9.95	10.02	0.386	12.859	0.8967	High	9.94	10.02	0.788	26.258	0.9275	High	9.95	10.03	0.817	27.247	0.9218	High	9.95	10.02	0.883	29.426	0.9118	High	9.95	10.02	2.292	76.403	0.9125	High	9.95
SKD_PDK1	254	265	LTEKSACKSSDL	6.15	2	10	6.12	6.2	3.853	38.534	0.9431	High	6.13	6.2	3.974	39.742	0.9252	High	6.13	6.2	3.81	38.101	0.9239	High	6.12	6.2	4.441	44.415	0.9277	High	6.12	6.2	4.444	44.445	0.9387	High	6.12	6.2	4.538	45.378	0.9446	High	6.12	6.2	5.364	53.645	0.9384	High	6.08
SKD_PDK1	266	270	WALGC	11.66	1	3	11.96	12.03	0.03	0.996	0.917	High	11.96	12.03	0.036	1.201	0.9046	High	11.96	12.03	0.032	1.067	0.9081	High	11.96	12.03	0.041	1.378	0.9141	High	11.97	12.03	0.041	1.364	0.9193	High	11.96	12.03	0.035	1.164	0.9107	High	11.96	12.03	0.048	1.584	0.9061	High	11.96
SKD_PDK1	271	275	IIYQL	11.36	1	3	11.4	11.46	0.029	0.954	0.9203	Medium	11.4	11.47	0.039	1.308	0.9167	Medium	11.4	11.47	0.035	1.167	0.9298	Medium	11.4	11.46	0.035	1.156	0.9165	Medium	11.4	11.47	0.029	0.963	0.9313	Medium	11.4	11.46	0.039	1.309	0.9261	Medium	11.4	11.46	0.038	1.254	0.9192	Medium	11.4
SKD_PDK1	271	287	IIYQLVAGLPPFRAGNE	12.51	3	13	12.77	12.85	2.595	19.959	0.9503	High	12.78	12.85	2.613	20.102	0.9032	Medium	12.77	12.85	2.524	19.419	0.9427	High	12.77	12.85	2.613	20.101	0.945	High	12.78	12.86	2.613	20.1	0.9487	High	12.77	12.85	2.621	20.159	0.9434	High	12.77	12.85	2.902	22.321	0.9234	High	12.78
SKD_PDK1	271	288	IIYQLVAGLPPFRAGNEY	12.95	3	14	13.3	13.37	3.21	22.93	0.9208	High	13.31	13.37	3.222	23.018	0.9414	High	13.3	13.37	3.2	22.854	0.9334	High	13.3	13.37	3.256	23.259	0.9111	Medium	13.3	13.37	3.303	23.592	0.9298	Medium	13.3	13.37	3.339	23.852	0.9373	High	13.3	13.37	3.609	25.776	0.9	Medium	13.31
SKD_PDK1	271	289	IIYQLVAGLPPFRAGNEYL	13.7	3	15	13.91	13.98	3.528	23.523	0.8926	Medium	13.91	13.99	3.572	23.815	0.8823	Medium	13.91	13.98	3.353	22.354	0.8883	Medium	13.91	13.98	3.643	24.29	0.8722	Medium	13.9	13.98	3.674	24.492	0.8902	Medium	13.91	13.98	3.754	25.028	0.9001	Medium	13.91	13.98	4.653	31.019	0.8964	Medium	13.91
SKD_PDK1	274	289	QLVAGLPPFRAGNEYL	12.37	2	12	12.46	12.53	3.413	28.44	0.7954	Medium	12.47	12.53	3.368	28.069	0.8033	Medium	12.46	12.53	3.299	27.494	0.8388	Medium	12.46	12.53	3.403	28.362	0.7659	Medium	12.47	12.54	3.463	28.861	0.7743	Medium	12.46	12.53	3.531	29.423	0.8067	Medium	12.46	12.53	4.313	35.942	0.7931	Medium	12.47
SKD_PDK1	275	287	LVAGLPPFRAGNE	9.99	2	9	10.19	10.25	2.866	31.841	0.8007	Medium	10.19	10.26	2.886	32.065	0.7724	Medium	10.19	10.26	2.751	30.571	0.8075	Medium	10.19	10.25	2.878	31.979	0.7799	Medium	10.19	10.26	2.831	31.451	0.8076	Medium	10.19	10.26	2.867	31.861	0.8151	Medium	10.19	10.26	3.048	33.87	0.7574	Medium	10.19
SKD_PDK1	275	288	LVAGLPPFRAGNEY	10.88	2	10	10.88	10.95	3.503	35.026	0.8755	Medium	10.89	10.95	3.482	34.817	0.8674	Medium	10.89	10.95	3.403	34.035	0.8853	Medium	10.88	10.95	3.593	35.925	0.8357	Medium	10.89	10.96	3.593	35.935	0.8798	High	10.89	10.95	3.569	35.693	0.8811	High	10.88	10.95	3.828	38.285	0.8657	Medium	10.89
SKD_PDK1	275	289	LVAGLPPFRAGNEYL	12.02	2	11	12.29	12.35	3.38	30.727	0.8614	Medium	12.29	12.36	3.421	31.103	0.8689	Medium	12.29	12.35	3.32	30.181	0.8595	Medium	12.29	12.35	3.496	31.78	0.829	Medium	12.29	12.36	3.601	32.733	0.8511	Medium	12.29	12.35	3.551	32.285	0.8568	Medium	12.29	12.35	4.367	39.703	0.8493	Medium	12.29
SKD_PDK1	276	287	VAGLPPFRAGNE	9.48	2	8	9.52	9.58	3.002	37.526	0.9406	High	9.52	9.59	2.99	37.371	0.9394	High	9.52	9.59	2.913	36.409	0.9275	High	9.51	9.58	2.962	37.024	0.9472	High	9.52	9.59	2.987	37.34	0.9513	High	9.52	9.58	2.986	37.319	0.9443	High	9.52	9.58	3.227	40.343	0.9442	High	9.52
SKD_PDK1	276	288	VAGLPPFRAGNEY	10.42	2	9	10.37	10.44	3.576	39.734	0.933	Medium	10.37	10.44	3.582	39.802	0.9266	Medium	10.37	10.44	3.496	38.841	0.9387	Medium	10.37	10.44	3.634	40.379	0.9308	Medium	10.38	10.45	3.665	40.721	0.9376	Medium	10.37	10.44	3.617	40.184	0.9384	Medium	10.37	10.44	3.908	43.418	0.9267	Medium	10.38
SKD_PDK1	276	289	VAGLPPFRAGNEYL	11.53	2	10	11.7	11.77	3.41	34.098	0.924	Medium	11.7	11.78	3.434	34.338	0.9203	Medium	11.7	11.78	3.387	33.869	0.9062	Medium	11.7	11.77	3.564	35.641	0.9034	Medium	11.7	11.78	3.585	35.85	0.9252	Medium	11.7	11.78	3.595	35.951	0.9054	Medium	11.7	11.77	4.428	44.279	0.8899	Medium	11.7
SKD_PDK1	288	297	YLIFQKIIKL	12.92	3	8	12.81	12.88	0.181	2.258	0.9439	High	12.82	12.89	0.216	2.702	0.9523	High	12.82	12.88	0.214	2.678	0.9482	High	12.81	12.88	0.634	7.926	0.9421	High	12.82	12.89	0.688	8.599	0.9527	High	12.82	12.88	0.725	9.067	0.9543	High	12.82	12.88	3.902	48.781	0.9384	High	12.82
SKD_PDK1	288	311	YLIFQKIIKLEYDFPEKFFPKARD	13.48	5	20	13.52	13.59	4.913	24.566	0.8524	Medium	13.52	13.59	5.022	25.109	0.8683	Medium	13.52	13.59	4.897	24.483	0.8658	Medium	13.52	13.59	5.363	26.813	0.7972	Medium	13.52	13.59	5.574	27.868	0.8152	Medium	13.52	13.59	5.642	28.209	0.837	Medium	13.52	13.59	9.522	47.612	0.8048	Medium	13.53
SKD_PDK1	289	311	LIFQKIIKLEYDFPEKFFPKARD	13.03	5	19	12.99	13.07	5.001	26.323	0.8072	Medium	12.99	13.07	4.844	25.495	0.8356	Medium	12.99	13.07	4.9	25.789	0.8093	Medium	12.97	13.04	5.332	28.062	0.7465	Medium	13	13.07	5.552	29.222	0.7879	Medium	12.99	13.07	5.572	29.327	0.8058	Medium	12.99	13.07	8.594	45.232	0.7652	Medium	13
SKD_PDK1	290	316	IFQKIIKLEYDFPEKFFPKARDLVEKL	12.64	5	23	12.91	12.97	4.946	21.506	0.7746	Medium	12.96	13.04	4.686	20.374	0.7542	Medium	12.82	12.89	4.949	21.516	0.679	Medium	12.91	12.97	4.623	20.1	0.6482	Medium	12.91	12.98	4.82	20.958	0.6884	Medium	12.91	12.98	5.189	22.562	0.7207	Medium	12.82	12.89	7.497	32.594	0.6481	Medium	12.91
SKD_PDK1	292	297	QKIIKL	7.75	1	4	7.73	7.79	0.086	2.155	0.9426	High	7.73	7.8	0.078	1.961	0.9487	High	7.73	7.8	0.082	2.049	0.9449	High	7.73	7.79	0.21	5.24	0.9211	High	7.73	7.8	0.219	5.476	0.9406	High	7.73	7.79	0.272	6.795	0.9383	High	7.73	7.8	1.53	38.252	0.9441	High	7.73
SKD_PDK1	292	311	QKIIKLEYDFPEKFFPKARD	10.52	4	16	10.7	10.77	4.776	29.851	0.933	High	10.7	10.78	4.791	29.946	0.9359	High	10.7	10.78	4.659	29.118	0.9342	High	10.7	10.77	4.948	30.925	0.9234	High	10.71	10.78	4.947	30.919	0.9202	High	10.7	10.78	4.928	30.802	0.935	High	10.7	10.78	6.651	41.567	0.9328	High	10.7
SKD_PDK1	298	311	EYDFPEKFFPKARD	10.47	4	10	10.59	10.88	4.523	45.227	0.8956	High	10.59	10.89	4.508	45.08	0.9054	High	10.59	10.89	4.392	43.919	0.9029	High	10.59	10.88	4.461	44.612	0.9057	High	10.6	10.89	4.519	45.186	0.9064	High	10.59	10.89	4.532	45.318	0.9034	High	10.59	10.88	4.666	46.664	0.9129	High	10.59
SKD_PDK1	298	316	EYDFPEKFFPKARDLVEKL	12.35	4	15	12.39	12.46	4.269	28.46	0.9105	High	12.39	12.47	4.255	28.365	0.9341	High	12.39	12.46	4.249	28.326	0.9273	High	12.39	12.46	4.255	28.369	0.9083	High	12.39	12.47	4.279	28.53	0.9192	High	12.39	12.46	4.315	28.764	0.9227	High	12.39	12.46	4.478	29.856	0.9146	High	12.39
SKD_PDK1	312	316	LVEKL	7.5	1	3	7.67	7.74	0.039	1.286	0.9278	High	7.67	7.74	0.059	1.982	0.9415	High	7.67	7.74	0.045	1.509	0.9381	High	7.67	7.73	0.059	1.981	0.9406	High	7.68	7.74	0.064	2.129	0.9313	High	7.67	7.74	0.041	1.38	0.9323	High	7.67	7.74	0.051	1.706	0.9107	High	7.67
SKD_PDK1	317	327	LVLDATKRLGC	9.01	3	9	9.01	9.08	0.646	7.176	0.9121	High	9.01	9.08	0.707	7.851	0.9206	High	9.01	9.08	0.665	7.388	0.923	High	9.01	9.08	1.578	17.53	0.9163	High	9.02	9.09	1.684	18.715	0.9256	High	9.01	9.08	1.709	18.99	0.9238	High	9.01	9.08	2.596	28.847	0.9097	High	9.02
SKD_PDK1	317	328	LVLDATKRLGCE	8.79	3	10	8.9	8.97	1.261	12.605	0.8738	Medium	8.96	9.03	1.285	12.85	0.8579	High	8.9	8.97	1.37	13.697	0.9105	High	8.9	8.97	2.195	21.948	0.8502	Medium	8.91	8.98	2.245	22.452	0.9227	High	8.93	9	2.304	23.044	0.9104	High	8.9	8.97	3.383	33.825	0.9014	High	8.91
SKD_PDK1	317	329	LVLDATKRLGCEE	8.94	2	11	9	9.07	1.5	13.641	0.8997	High	9.01	9.07	1.486	13.509	0.8807	High	9.01	9.07	1.362	12.38	0.9	High	9	9.07	2.487	22.606	0.9024	High	9.01	9.08	2.518	22.891	0.9166	High	9	9.07	2.631	23.916	0.9014	High	9	9.07	3.488	31.713	0.9025	High	9.01
SKD_PDK1	317	342	LVLDATKRLGCEEMEGYGPLKAHPFF	11.79	4	22	11.92	11.98	1.94	8.818	0.8646	Medium	11.92	11.99	2.046	9.3	0.8331	Medium	11.92	11.99	1.957	8.894	0.8602	Medium	11.92	11.98	3.381	15.37	0.832	Medium	11.92	11.99	3.539	16.087	0.823	Medium	11.92	11.99	3.684	16.744	0.8271	Medium	11.92	11.98	6.111	27.777	0.838	Medium	11.92
SKD_PDK1	320	327	DATKRLGC	5.43	2	6	5.53	5.6	0.325	5.416	0.8844	High	5.54	5.6	0.367	6.112	0.8713	High	5.54	5.6	0.287	4.791	0.9036	High	5.54	5.6	0.698	11.638	0.8803	Medium	5.58	5.65	0.669	11.149	0.9063	High	5.54	5.6	0.71	11.831	0.8269	Medium	5.54	5.6	1.072	17.865	0.8359	Medium	5.5
SKD_PDK1	320	328	DATKRLGCE	5.61	2	7	5.69	5.76	0.907	12.964	0.9121	Medium	5.7	5.76	0.966	13.794	0.8814	Medium	5.7	5.76	0.912	13.033	0.9023	Medium	5.69	5.76	1.309	18.696	0.9082	Medium	5.69	5.76	1.248	17.833	0.9111	Medium	5.7	5.76	1.346	19.223	0.9375	Medium	5.7	5.76	1.575	22.495	0.9002	Medium	5.7
SKD_PDK1	320	329	DATKRLGCEE	5.9	2	8	6.12	6.19	1.167	14.593	0.9387	High	6.13	6.19	1.185	14.812	0.9261	High	6.13	6.19	1.151	14.386	0.9321	High	6.12	6.19	1.593	19.908	0.9308	High	6.12	6.19	1.661	20.765	0.9423	High	6.12	6.19	1.662	20.779	0.9437	High	6.12	6.19	2.009	25.112	0.933	High	6.13
SKD_PDK1	320	330	DATKRLGCEEM	7.77	2	9	7.88	7.95	1.363	15.144	0.9014	Medium	7.88	7.96	1.226	13.627	0.8791	Medium	7.88	7.96	1.238	13.752	0.8973	Medium	7.88	7.95	1.697	18.855	0.8654	Medium	7.89	7.95	1.682	18.692	0.902	Medium	7.88	7.95	1.894	21.039	0.9118	Medium	7.88	7.96	2.517	27.965	0.8967	Medium	7.88
SKD_PDK1	320	342	DATKRLGCEEMEGYGPLKAHPFF	11.3	3	19	11.46	11.53	1.55	8.16	0.8379	Medium	11.47	11.53	1.568	8.252	0.815	Medium	11.47	11.53	1.583	8.331	0.8351	Medium	11.46	11.53	2.235	11.764	0.7957	Medium	11.47	11.54	2.405	12.657	0.8166	Medium	11.46	11.53	2.483	13.069	0.857	Medium	11.46	11.53	4.131	21.741	0.7588	Medium	11.47
SKD_PDK1	322	329	TKRLGCEE	5.02	2	6	5.18	5.25	0.883	14.724	0.8717	Medium	5.18	5.25	0.897	14.958	0.8944	Medium	5.18	5.25	0.933	15.544	0.8692	Medium	5.18	5.25	1.121	18.686	0.8624	Medium	5.18	5.25	1.026	17.107	0.8439	Medium	5.18	5.25	1.129	18.824	0.8773	Medium	5.18	5.25	1.244	20.734	0.8476	Medium	5.12
SKD_PDK1	328	342	EEMEGYGPLKAHPFF	11.8	2	11	12.01	12.08	1.047	9.522	0.934	High	12.01	12.08	1.08	9.822	0.9321	High	12.01	12.08	1.022	9.289	0.9338	High	12.01	12.08	1.443	13.122	0.9301	High	12.02	12.08	1.525	13.859	0.9354	High	12.01	12.08	1.559	14.175	0.9322	High	12.01	12.08	2.529	22.992	0.9196	High	12.01
SKD_PDK1	329	342	EMEGYGPLKAHPFF	11.88	3	10	12.01	12.08	0.959	9.589	0.9294	High	12.01	12.08	0.982	9.825	0.9204	High	12.01	12.08	0.96	9.603	0.931	High	12.01	12.08	1.346	13.458	0.9274	High	12.02	12.08	1.392	13.92	0.9293	High	12.01	12.08	1.435	14.346	0.942	High	12.01	12.08	2.196	21.955	0.935	High	12.01
SKD_PDK1	329	343	EMEGYGPLKAHPFFE	11.48	2	11	12.03	12.1	1.019	9.267	0.9291	High	12.04	12.1	1.046	9.51	0.9358	High	12.04	12.1	0.977	8.882	0.9364	High	12.03	12.1	1.523	13.849	0.9379	High	12.04	12.11	1.513	13.756	0.9432	High	12.04	12.1	1.537	13.972	0.9332	High	12.04	12.1	2.535	23.042	0.9287	High	12.04
SKD_PDK1	330	342	MEGYGPLKAHPFF	11.51	2	9	11.91	11.97	0.941	10.457	0.9218	High	11.91	11.98	0.952	10.574	0.9123	High	11.91	11.98	0.92	10.219	0.9153	High	11.91	11.98	1.281	14.233	0.9251	High	11.91	11.98	1.364	15.16	0.9238	High	11.91	11.98	1.398	15.53	0.9143	High	11.91	11.98	1.996	22.183	0.9303	High	11.91
SKD_PDK1	330	345	MEGYGPLKAHPFFESV	11.91	2	12	11.87	11.93	1.19	9.915	0.8105	Medium	11.87	11.94	1.295	10.793	0.8338	Medium	11.87	11.94	1.206	10.053	0.7974	Medium	11.87	11.93	1.612	13.43	0.8065	Medium	11.87	11.94	1.679	13.989	0.8302	Medium	11.87	11.93	1.688	14.065	0.8301	Medium	11.87	11.93	2.243	18.69	0.7937	Medium	11.87
SKD_PDK1	330	350	MEGYGPLKAHPFFESVTWENL	13.48	3	17	13.53	13.6	4.069	23.934	0.8922	Medium	13.53	13.61	4.149	24.407	0.8757	Medium	13.53	13.6	3.979	23.408	0.8891	Medium	13.53	13.6	4.914	28.904	0.8573	Medium	13.53	13.6	5.172	30.422	0.8892	Medium	13.53	13.61	5.247	30.865	0.8994	Medium	13.53	13.6	6.115	35.972	0.8908	Medium	13.53
SKD_PDK1	331	342	EGYGPLKAHPFF	11.25	3	8	11.59	11.66	0.856	10.695	0.9284	High	11.59	11.67	0.83	10.373	0.9147	High	11.59	11.67	0.825	10.311	0.9298	High	11.59	11.66	1.162	14.529	0.9276	High	11.6	11.67	1.245	15.558	0.9303	High	11.59	11.67	1.205	15.057	0.9426	High	11.59	11.67	1.72	21.496	0.9384	High	11.59
SKD_PDK1	331	350	EGYGPLKAHPFFESVTWENL	13.61	3	16	13.39	13.64	3.969	24.805	0.7132	Medium	13.4	13.64	3.941	24.634	0.7175	Medium	13.47	13.55	3.991	24.941	0.735	Medium	13.46	13.59	4.976	31.103	0.6942	Medium	13.39	13.64	5.289	33.058	0.7472	Medium	13.4	13.64	5.211	32.571	0.739	Medium	13.4	13.64	5.958	37.239	0.7232	Medium	13.4
SKD_PDK1	332	343	GYGPLKAHPFFE	11.42	3	8	11.62	11.69	0.855	10.682	0.9328	High	11.63	11.69	0.824	10.306	0.9097	High	11.62	11.69	0.798	9.975	0.9309	High	11.62	11.69	1.155	14.432	0.932	High	11.63	11.7	1.185	14.818	0.9288	High	11.62	11.69	1.197	14.968	0.9427	High	11.62	11.69	1.701	21.257	0.9438	High	11.63
SKD_PDK1	333	342	YGPLKAHPFF	10.88	3	6	11.11	11.18	0.181	3.018	0.932	High	11.11	11.18	0.17	2.841	0.9282	High	11.11	11.18	0.193	3.219	0.9337	High	11.11	11.18	0.242	4.041	0.9215	High	11.12	11.18	0.314	5.236	0.9435	High	11.11	11.18	0.235	3.909	0.9397	High	11.11	11.18	0.626	10.427	0.9068	High	11.12
SKD_PDK1	343	350	ESVTWENL	12.14	1	6	12.4	12.47	2.874	47.901	0.9443	High	12.41	12.47	2.898	48.301	0.9417	High	12.4	12.47	2.82	47.008	0.9371	High	12.4	12.47	3.556	59.269	0.9272	High	12.41	12.48	3.634	60.573	0.9359	High	12.41	12.47	3.723	62.052	0.9313	High	12.4	12.47	4.213	70.224	0.9231	High	12.41
[truncated: 47 more columns]

## Sheet: Fig 4C HDX FL v PH
Data corresponds to figure 4C						methods		HDX reactions comparing PDK1FL and PDK1PH were conducted in a final reaction volume of 50 µL with a final protein concentration of 5 µM. The reaction was initiated by the addition of 19 µL of D2O buffer (50mM pH7.5 HEPES, 100mM NaCl, 94% D2O (V/V)) to 1.0 µL of protein solution (final D2O concentration of 81.2%). The reaction proceeded for 3s at 4°C and 3, 30, 300, or 3000s at 18°C, before being …
						Average % deuterium incorporation																									% deuterium changes													T-test
PDK1						PDK1 FL											PDK1 PH														PDK1 FL vs PH
S	E	Max D	RT	Z	Sequence	0.3s	SD	3s	SD	30s	SD	300s	SD	3000s	SD		0.3s	SD	3s	SD	30s	SD	300s	SD	3000s	SD					0.3s	SD	3s	SD	30s	SD	300s	SD	3000s	SD		0.3s	3s	30s	300s	3000s
412	423	10	9.415	2	IEQYIHDLDSNS	31.534	0.905202	44.4863	0.841659	52.369	0.861256	52.9763	1.69969	51.8	1.23037		34.604	0.62287	46.4207	0.680441	52.9405	1.05712	53.1903	0.288599	53.4453	1.02484		Average % Deuterium incorporation	100		-3.07	1.0988	-1.93433	1.08231	-0.5715	1.36355	-0.214	1.72402	-1.64533	1.60128		0.0111462	0.0385529	0.593167	0.849013	0.262256		Increase in exchange	5-10%
412	425	12	10.925	2	IEQYIHDLDSNSFE	25.497	0.874082	39.298	0.550989	49.352	0.469519	50.3457	0.448215	48.71	1.11299		28.4407	0.521191	41.285	0.547576	50.268	0.582656	50.9503	0.580078	51.1863	0.543594			90		-2.94367	1.01767	-1.987	0.776806	-0.916	0.748289	-0.604667	0.733067	-2.47633	1.23864		0.0124275	0.0113035	0.226809	0.230862	0.158379			10-30%
415	423	7	7.35	1	YIHDLDSNS	26.099	1.03813	35.299	0.657952	41.861	0.965201	41.4767	1.26617	39.8035	0.0855599		27.6597	0.522763	37.5393	0.951021	41.1725	0.726199	42.6413	0.0401539	41.343	0.777743			80		-1.56067	1.16232	-2.24033	1.15644	0.6885	1.20788	-1.16467	1.2668	-1.5395	0.782435		0.103471	0.0337387	0.399235	0.253427	0.0725516			>30%
415	424	8	10.145	1	YIHDLDSNSF	23.4013	0.779868	32.0737	1.29373	42.399	0.0318198	42.2747	0.948185	44.5585	0.639932		23.5387	0.996224	32.2067	1.34543	42.335	0.564271	42.9827	0.614599	43.8037	0.889953			70		-0.137333	1.26517	-0.133	1.86652	0.064	0.565168	-0.708	1.12995	0.754833	1.09614		0.855965	0.907557	0.930053	0.347303	0.355759		No change	-5-5%
415	425	9	9.935	2	YIHDLDSNSFE	20.8817	0.579459	31.119	0.92456	42.1347	0.613062	42.3927	1.01281	42.4115	1.63837		22.3997	0.990512	33.4	0.929832	42.645	0.470933	42.781	1.08315	44.0827	0.654025			60		-1.518	1.14756	-2.281	1.31126	-0.510333	0.77306	-0.388333	1.4829	-1.67117	1.76408		0.0988177	0.0392042	0.390712	0.673471	0.368369		Decrease in exchange	5-10%
424	428	3	13.44	1	FELDL	13.6307	0.332906	31.6497	1.24564	46.7933	0.104652	56.424	0.444419	68.2255	1.25229		13.1703	0.819487	31.902	1.01992	47.525	0.711349	54.6967	0.604684	70.3103	0.469862			50		0.460333	0.884525	-0.252333	1.60992	-0.731667	0.719006	1.72733	0.750433	-2.08483	1.33753		0.436349	0.806758	0.352262	0.0183801	0.231264			10-30%
424	439	14	13.695	3	FELDLQFSEDEKRLLL	9.501	0.733552	17.991	0.679108	34.7123	0.871863	44.4097	1.16646	52.556	1.09602		8.13333	0.843004	16.4437	0.580256	32.6815	0.638517	44.9917	0.281077	54.9093	0.524906			40		1.36767	1.11748	1.54733	0.893244	2.03083	1.08067	-0.582	1.19985	-2.35333	1.21523		0.103198	0.040941	0.0636517	0.48093	0.165358			>30%
424	455	29	12.5	4	FELDLQFSEDEKRLLLEKQAGGNPWHQFVENN	7.05633	0.493362	12.1257	0.668115	24.1257	0.558614	33.6467	1.131	44.5915	0.710642		6.91567	0.319572	11.678	0.598891	22.951	0.59397	35.666	1.10911	52.8427	0.248138			30		0.140667	0.58782	0.447667	0.897245	1.17467	0.815383	-2.01933	1.58407	-8.25117	0.752718		0.706318	0.43817	0.147573	0.0919567	0.0263905
425	430	4	13.135	1	ELDLQF	17	0.749666	42.1097	1.3676	65.8137	0.580535	66.0357	1.35226	65.1705	0.731856		15.523	0.966612	40.663	0.716335	66.1245	0.805395	66.243	0.345631	66.7307	0.758061			20		1.477	1.22325	1.44667	1.54385	-0.310833	0.992815	-0.207333	1.39574	-1.56017	1.05369		0.109244	0.202003	0.697049	0.818126	0.132867		Highlighted peptides also cross thresholds of change >0.4 Da and p value <0.01
426	430	3	12.845	1	LDLQF	18.4763	0.562047	49.9607	0.776965	77.156	0.80398	77.2233	0.587436	75.976	1.05217		16.9823	1.08895	45.0807	1.02175	77.0035	0.973686	76.4463	0.360845	76.9593	0.172216			10		1.494	1.22544	4.88	1.28361	0.1525	1.26271	0.777	0.689413	-0.983333	1.06618		0.124691	0.00348767	0.866896	0.140978	0.415741
426	439	12	12.45	3	LDLQFSEDEKRLLL	8.47533	0.536202	15.7497	0.465779	33.335	0.25668	46.258	1.0091	52.887	0.968736		8.55867	0.44756	15.8373	0.829044	33.5895	0.170413	47.4853	1.5294	56.9443	0.706131					-0.0833333	0.698443	-0.0876667	0.950928	-0.2545	0.308099	-1.22733	1.83231	-4.05733	1.19878		0.846701	0.885	0.3881	0.318346	0.0494365
426	453	25	10.925	4	LDLQFSEDEKRLLLEKQAGGNPWHQFVE	5.23667	0.212001	7.925	0.302838	17.185	0.214253	30.5657	0.905871	43.7565	1.00621		5.28867	0.327885	8.75967	0.532501	17.918	0.00565685	32.4503	1.18329	50.716	0.904363					-0.052	0.390452	-0.834667	0.612591	-0.733	0.214328	-1.88467	1.49023	-6.9595	1.3529		0.826663	0.0950323	0.0228467	0.0984403	0.0143302
426	455	27	11.555	5	LDLQFSEDEKRLLLEKQAGGNPWHQFVENN	6.90767	0.139894	11.153	0.241199	21.679	0.0509117	34.336	0.829522	45.5665	1.11935		6.662	0.264891	11.274	0.480594	22.105	0.387495	35.9633	1.28457	51.9587	0.900782					0.245667	0.299562	-0.121	0.537725	-0.426	0.390825	-1.62733	1.52912	-6.39217	1.43679		0.248795	0.726205	0.362852	0.151211	0.0251591
428	439	10	11.525	2	LQFSEDEKRLLL	7.426	1.10465	12.241	0.889956	28.3977	0.851357	42.608	0.88278	51.9515	0.982171		6.544	0.377592	10.4767	0.467557	25.4215	0.153442	41.4643	0.977194	53.3893	0.850218					0.882	1.1674	1.76433	1.0053	2.97617	0.865074	1.14367	1.31689	-1.43783	1.29905		0.299175	0.0551615	0.0192983	0.209165	0.234611
428	455	25	10.91	4	LQFSEDEKRLLLEKQAGGNPWHQFVENN	5.41767	0.128908	8.159	0.13116	17.3977	0.133643	30.7617	1.03542	43.828	0.961665		5.423	0.332997	8.77667	0.535183	17.963	0.0438406	32.652	0.948429	50.9187	0.858338					-0.00533333	0.357077	-0.617667	0.55102	-0.565333	0.14065	-1.89033	1.40414	-7.09067	1.28901		0.985921	0.177723	0.0085113	0.0805448	0.0126623
429	439	9	10.585	3	QFSEDEKRLLL	5.537	0.601404	8.14267	0.438466	21.484	0.463862	38.1473	1.2206	48.499	0.905097		5.879	0.535443	8.22533	0.26903	20.8915	0.399515	38.111	1.0049	51.3137	0.17815					-0.342	0.805224	-0.0826667	0.514422	0.5925	0.612193	0.0363333	1.58104	-2.81467	0.922463		0.505836	0.791211	0.230729	0.969629	0.13394
429	455	24	10.57	4	QFSEDEKRLLLEKQAGGNPWHQFVENN	5.011	0.216693	7.89933	0.33779	16.8043	0.239002	30.9393	1.02513	44.9285	0.945402		5.29667	0.403934	8.54067	0.736153	17.49	0.127279	32.093	0.892193	51.8227	0.741213					-0.285667	0.458387	-0.641333	0.809953	-0.685667	0.27078	-1.15367	1.35901	-6.89417	1.20133		0.357226	0.269953	0.0166611	0.216406	0.0168886
430	439	8	10.48	3	FSEDEKRLLL	2.851	0.275049	4.573	0.337714	17.1163	0.136472	34.0063	1.16171	46.6035	0.092631		3.147	0.385244	5.24633	0.719501	16.421	0.295571	33.982	0.666846	48.9137	0.863427					-0.296	0.473355	-0.673333	0.794816	0.695333	0.325556	0.0243333	1.3395	-2.31017	0.868382		0.342748	0.240794	0.143159	0.980077	0.0417709
430	455	23	10.475	3	FSEDEKRLLLEKQAGGNPWHQFVENN	4.66467	0.455448	7.667	0.383896	16.4343	0.47164	30.0797	1.16091	44.462	1.06773		4.83733	0.429188	8.31833	0.634584	17.307	0.0975807	31.8057	1.02618	51.7067	0.562596					-0.172667	0.625808	-0.651333	0.741669	-0.872667	0.481629	-1.726	1.54944	-7.24467	1.20688		0.656547	0.217099	0.0498277	0.126666	0.0350813
431	439	7	9.535	2	SEDEKRLLL	3.884	0.455185	5.87133	0.351991	17.8607	0.227688	35.2253	1.01864	45.0725	1.04015		1.89667	0.267272	4.261	0.678545	15.745	0.106066	35.0037	0.489617	51.722	0.740926					1.98733	0.527852	1.61033	0.764408	2.11567	0.251181	0.221667	1.1302	-6.6495	1.27706		0.00600102	0.0354383	0.000562283	0.760119	0.0253423
431	450	17	8.52	4	SEDEKRLLLEKQAGGNPWHQ	7.07767	0.259608	11.8337	0.559248	21.0917	0.144957	31.4993	0.482753	51.1955	0.50841		6.89933	0.461773	11.754	0.60065	20.534	0.169706	31.5373	0.387816	57.085	1.09111					0.178333	0.529746	0.0796667	0.820694	0.557667	0.223187	-0.038	0.619235	-5.8895	1.20374		0.599282	0.876529	0.0778217	0.922347	0.00444175
431	455	22	10.38	4	SEDEKRLLLEKQAGGNPWHQFVENN	4.676	0.239451	7.56667	0.393213	16.3933	0.253144	29.5477	1.29938	44.366	1.04935		4.75833	0.400108	8.148	0.677717	16.97	0.059397	30.132	0.916314	51.145	0.800482					-0.0823333	0.466287	-0.581333	0.783529	-0.576667	0.260019	-0.584333	1.58997	-6.779	1.31981		0.779118	0.282358	0.0213711	0.562908	0.0221361
431	456	23	11.605	4	SEDEKRLLLEKQAGGNPWHQFVENNL	4.24967	0.322872	6.71	0.321622	15.1863	0.231224	28.8163	1.10198	44.136	0.616597		4.327	0.28838	7.327	0.613088	15.7155	0.211425	29.895	0.683111	51.5963	0.908294					-0.0773333	0.432908	-0.617	0.692328	-0.529167	0.313313	-1.07867	1.29654	-7.46033	1.09781		0.770232	0.218746	0.105068	0.236014	0.00181744
434	439	4	8.965	2	EKRLLL	1.71233	0.746061	4.33733	0.117619	16.2133	0.76509	35.6457	0.9841	57.3545	0.632861		1.89033	0.545647	4.568	0.648361	15.4315	0.859135	34.8617	0.079425	60.7883	1.10447					-0.178	0.924303	-0.230667	0.658943	0.781833	1.15042	0.784	0.9873	-3.43383	1.27294		0.749092	0.612706	0.403252	0.30317	0.0213736
434	456	20	11.345	5	EKRLLLEKQAGGNPWHQFVENNL	4.31533	0.0490748	6.33333	0.214654	12.496	0.296278	24.6687	0.773728	38.038	0.521845		4.422	0.405186	6.912	0.651556	13.0365	0.177484	25.7357	1.12525	46.7303	0.809278					-0.106667	0.408147	-0.578667	0.686004	-0.5405	0.345371	-1.067	1.3656	-8.69233	0.962939		0.688366	0.261358	0.118937	0.256379	0.000734283
440	454	12	10.14	3	EKQAGGNPWHQFVEN	8.072	0.440186	12.2827	0.378957	20.714	0.453255	32.918	0.891066	41.8015	1.22683		8.22967	1.15087	13.6433	0.446825	22.321	0.849942	34.7777	1.03037	49.662	0.800317					-0.157667	1.23218	-1.36067	0.585885	-1.607	0.963246	-1.85967	1.36223	-7.8605	1.46479		0.840113	0.0169221	0.192827	0.0786096	0.0284708
440	455	13	10.235	2	EKQAGGNPWHQFVENN	7.18567	0.474102	10.7343	0.424677	18.9997	0.190919	30.5117	0.763063	40.544	0.514774		7.30433	0.617006	11.82	0.77495	20.1555	0.49851	32.3977	0.362848	49.4047	1.06401					-0.118667	0.778119	-1.08567	0.883684	-1.15583	0.533819	-1.886	0.84494	-8.86067	1.18199		0.806644	0.120884	0.138489	0.0332383	0.00126713
440	456	14	11.945	2	EKQAGGNPWHQFVENNL	6.08567	0.395444	8.916	0.166325	15.9627	0.142128	27.5693	0.764369	35.7755	0.52538		6.1	0.459953	9.55333	0.692175	17.023	0.39598	29.1853	0.898413	46.7477	0.994933					-0.0143333	0.606575	-0.637333	0.711878	-1.06033	0.420714	-1.616	1.17958	-10.9722	1.12513		0.969453	0.24879	0.146305	0.0778919	0.000545763
456	470	12	9.77	3	LILKMGPVDKRKGLF	10.3173	0.261399	15.8617	0.71609	23.237	0.0601041	27.6297	0.562834	31.2645	0.480126		21.8433	0.57434	26.7167	0.716376	28.079	0.595384	31.152	0.306853	45.6633	0.571937					-11.526	0.631027	-10.855	1.01291	-4.842	0.59841	-3.52233	0.641047	-14.3988	0.746748		0.000122276	4.93594e-05	0.0543097	0.00217845	0.000200301
456	477	19	8.88	5	LILKMGPVDKRKGLFARRRQLL	7.676	0.279161	11.904	0.379596	16.6823	0.579828	20.3073	1.15765	21.3755	0.683772		15.5277	0.821752	20.2937	0.656427	21.0405	0.167584	22.263	0.780608	34.2907	0.864517					-7.85167	0.867875	-8.38967	0.758281	-4.35817	0.60356	-1.95567	1.39625	-12.9152	1.10224		0.00160141	0.000206284	0.000978393	0.0816429	0.000607111
457	469	10	6.91	4	ILKMGPVDKRKGL	11.634	0.886587	18.271	0.643173	25.124	0.656902	27.6117	0.213027	32.828	0.480833		22.2167	0.189727	25.8113	0.506108	26.7165	0.688015	31.0713	0.269231	42.0597	0.78069					-10.5827	0.906661	-7.54033	0.818423	-1.5925	0.951254	-3.45967	0.343316	-9.23167	0.916884		0.00158002	0.000130392	0.11449	8.54403e-05	0.000506036
457	470	11	8.92	3	ILKMGPVDKRKGLF	10.8563	0.40428	17.326	0.726651	25.7947	0.354968	30.6067	0.465936	33.625	0.582656		23.601	0.76085	28.8567	0.842748	30.3875	0.140714	33.481	0.580662	45.981	1.27812					-12.7447	0.861589	-11.5307	1.11276	-4.59283	0.381841	-2.87433	0.744489	-12.356	1.40466		0.000118635	6.64047e-05	0.00012845	0.00309171	0.000852645
457	477	18	8.215	4	ILKMGPVDKRKGLFARRRQLL	8.24	0.341835	12.8367	0.360472	18.3537	0.878934	22.1173	1.30275	22.5125	1.00763		16.581	0.606827	21.685	0.542147	22.4275	0.0374767	24.1753	1.14782	34.3877	0.829082					-8.341	0.696484	-8.84833	0.651048	-4.07383	0.879732	-2.058	1.73627	-11.8752	1.30487		0.00017497	5.78917e-05	0.007975	0.110655	0.00623974
458	476	16	7.225	5	LKMGPVDKRKGLFARRRQL	9.68767	0.667879	14.844	0.330973	21.546	1.00692	25.849	1.15708	25.3045	0.260922		19.121	0.253716	24.777	0.307688	26.067	0.066468	28.229	1.73131	36.8957	0.658508					-9.43333	0.714447	-9.933	0.451902	-4.521	1.00911	-2.38	2.08237	-11.5912	0.708317		0.000483119	2.97741e-06	0.00751766	0.12892	0.000197256
459	470	9	7.47	2	KMGPVDKRKGLF	12.6427	0.616036	21.056	0.502254	31.7893	0.203647	37.022	0.982664	37.965	0.47659		28.3533	0.54116	35.9853	0.568697	36.661	0.854185	40.3737	0.822436	49.5753	0.345934					-15.7107	0.819972	-14.9293	0.758733	-4.87167	0.878125	-3.35167	1.28142	-11.6103	0.588904		5.72764e-06	5.2416e-06	0.0680908	0.0112538	0.0023559
459	477	16	7.215	5	KMGPVDKRKGLFARRRQLL	9.84867	0.739862	14.8183	0.442828	21.5653	1.03591	25.92	1.13902	25.464	0.436992		19.1633	0.210595	24.8807	0.426294	26.151	0.123037	28.4183	1.56829	36.652	0.919744					-9.31467	0.769251	-10.0623	0.614673	-4.58567	1.04319	-2.49833	1.93827	-11.188	1.01828		0.00105986	9.17951e-06	0.00678258	0.0957279	0.000425155
459	484	22	8.535	5	KMGPVDKRKGLFARRRQLLLTEGPHL	9.553	0.571664	12.642	0.63946	16.851	0.936209	19.7413	1.28324	21.642	1.63625		16.096	0.640354	19.7987	0.314136	20.235	0.650538	21.548	1.12928	35.222	1.32136					-6.543	0.858401	-7.15667	0.712454	-3.384	1.14004	-1.80667	1.70938	-13.58	2.10316		0.000204165	0.000492285	0.0194437	0.142356	0.0125248
478	484	4	8.355	1	LTEGPHL	23.7823	0.609082	23.9997	0.131956	24.642	0.439113	28.5633	0.50346	42.5805	0.990657		24.1797	1.04378	24.6187	0.920134	25.356	0.0494975	30.372	0.464443	51.81	0.842503					-0.397333	1.20849	-0.619	0.929548	-0.714	0.441894	-1.80867	0.684967	-9.2295	1.30047		0.604816	0.368575	0.0536343	0.0101168	0.00879798
478	485	5	9.195	1	LTEGPHLY	19.393	0.573163	19.8493	0.737634	20.8903	0.0282843	24.5647	0.835506	34.1185	0.634275		19.7207	0.782564	20.1033	0.891506	20.5205	0.0742462	24.5477	0.751348	42.5267	0.538296					-0.327667	0.970012	-0.254	1.1571	0.369833	0.0794512	0.017	1.12365	-8.40817	0.831906		0.602021	0.717874	0.0286756	0.984581	0.00402981
478	514	31	11.835	5	LTEGPHLYYVDPVNKVLKGEIPWSQELRPEAKNFKTF	12.737	0.284058	17.583	0.2467	28.474	0.673166	38.3593	0.756498	42.48	0.906511		13.907	0.43623	21.8377	0.892753	34.3455	0.668216	44.2797	1.01415	54.1843	0.571922					-1.17	0.520563	-4.25467	0.926212	-5.8715	0.948506	-5.92033	1.26522	-11.7043	1.07185		0.0234127	0.0101049	0.00975696	0.00174014	0.0103586
485	501	13	12.735	3	YYVDPVNKVLKGEIPWS	9.626	0.707986	21.188	1.04795	41.6933	0.330926	58.1047	0.812338	64.5835	0.303349		11.079	0.823302	24.1433	0.485757	45.74	0.189505	61.116	1.17954	67.7907	0.801741					-1.453	1.08585	-2.95533	1.15506	-4.04667	0.381345	-3.01133	1.4322	-3.20717	0.85721		0.0830128	0.0242082	0.000361996	0.0267782	0.0111244
485	502	14	12.435	3	YYVDPVNKVLKGEIPWSQ	13.6067	0.336236	24.0507	1.18593	42.8137	0.542351	59.4697	0.13595	65.0625	0.033234		14.7387	1.06327	26.7117	0.778328	47.246	0.41295	62.0237	1.54926	68.4463	0.909731					-1.132	1.11516	-2.661	1.41853	-4.43233	0.681669	-2.554	1.55522	-3.38383	0.910338		0.199726	0.0387834	0.00275222	0.102862	0.0232017
485	503	15	12.265	3	YYVDPVNKVLKGEIPWSQE	15.091	0.32317	25.5153	0.849686	43.4967	0.125865	57.5943	1.03193	62.6855	0.103945		16.4303	0.8872	28.8693	0.599508	48.0555	0.695086	60.9363	1.21418	66.8513	0.689725					-1.33933	0.944226	-3.354	1.03989	-4.55883	0.70639	-3.342	1.59347	-4.16583	0.697513		0.107795	0.00690734	0.0256344	0.0231114	0.00746719
485	510	21	11.325	4	YYVDPVNKVLKGEIPWSQELRPEAKN	14.033	0.159031	21.5053	0.527854	36.032	0.177484	49.5093	0.836651	55.1755	0.519723		15.7887	0.680078	26.8823	0.791309	43.087	0.519016	55.494	0.415224	64.7813	0.831445					-1.75567	0.698425	-5.377	0.95121	-7.055	0.548524	-5.98467	0.934022	-9.60583	0.980517		0.0401032	0.00118124	0.00443645	0.00172712	0.000556735
485	511	22	11.82	3	YYVDPVNKVLKGEIPWSQELRPEAKNF	16.2097	0.508097	23.1107	0.802203	37.4873	0.301935	51.0517	0.36261	55.783	0.70145		17.9923	0.776203	28.3133	0.797331	44.5665	1.10945	56.7427	0.313921	65.7597	0.477427					-1.78267	0.927714	-5.20267	1.13105	-7.07917	1.1498	-5.691	0.479617	-9.97667	0.848509		0.036531	0.00134555	0.0481582	3.85644e-05	0.00732395
485	513	24	11.135	5	YYVDPVNKVLKGEIPWSQELRPEAKNFKT	15.338	0.16253	22.4847	0.438224	36.682	0.222032	49.3937	1.33251	55.9495	1.04298		16.9623	0.572837	27.369	0.771031	44.0565	0.334462	55.9	1.14245	65.5897	0.723089					-1.62433	0.595448	-4.88433	0.886865	-7.3745	0.40145	-6.50633	1.75521	-9.64017	1.26912		0.0313544	0.00195127	0.000443652	0.00328199	0.0143169
485	514	25	11.74	5	YYVDPVNKVLKGEIPWSQELRPEAKNFKTF	13.4283	0.223442	19.7087	0.276862	32.653	0.0714178	45.4073	0.648238	50.843	0.555786		14.8537	0.662782	25.0683	0.140873	39.9255	0.576292	51.8903	0.647438	61.3313	0.661798					-1.42533	0.699433	-5.35967	0.310641	-7.2725	0.5807	-6.483	0.916182	-10.4883	0.864219		0.0530643	8.95085e-05	0.0301425	0.000253835	0.00070483
485	515	26	12.55	5	YYVDPVNKVLKGEIPWSQELRPEAKNFKTFF	12.7367	0.230975	18.9067	0.327448	31.1597	0.0127279	43.4597	0.924579	48.9935	0.218496		14.2863	0.56093	23.6873	0.746014	38.5315	0.784181	49.8907	1.46047	60.9387	0.543015					-1.54967	0.606623	-4.78067	0.814714	-7.37183	0.784285	-6.431	1.72853	-11.9452	0.585325		0.0273533	0.00294686	0.0392681	0.00521536	0.000103315
485	522	32	11.65	5	YYVDPVNKVLKGEIPWSQELRPEAKNFKTFFVHTPNRT	11.9287	0.350596	17.7677	0.183328	28.3187	0.45467	38.7703	0.906634	43.245	0.490732		14.2163	0.830947	21.9117	0.825449	34.759	0.108894	44.1027	0.859552	53.7223	1.06311					-2.28767	0.901881	-4.144	0.845562	-6.44033	0.467528	-5.33233	1.24933	-10.4773	1.17091		0.0274252	0.0101077	0.000235077	0.00179987	0.000800631
486	510	20	10.955	5	YVDPVNKVLKGEIPWSQELRPEAKN	15.517	0.352124	23.6657	0.480979	39.128	0.35921	52.897	1.29914	59.411	0.483661		17.1273	0.92746	29.3223	0.394531	46.5105	0.689429	59.0397	0.673801	68.5613	0.72343					-1.61033	0.992055	-5.65667	0.622089	-7.3825	0.777396	-6.14267	1.46348	-9.15033	0.870217		0.0805466	0.000120939	0.0268426	0.00536681	0.000505751
486	514	24	11.52	5	YVDPVNKVLKGEIPWSQELRPEAKNFKTF	14.0533	0.380764	20.965	0.237796	34.548	0.376181	47.9657	0.159073	53.2805	0.7064		15.7573	0.549768	26.503	0.865355	42.441	0.694379	54.0573	0.800235	63.2913	0.936365					-1.704	0.668749	-5.538	0.897433	-7.893	0.78973	-6.09167	0.815893	-10.0108	1.17294		0.014876	0.00524135	0.0133715	0.00441036	0.00122806
504	514	8	7.905	3	LRPEAKNFKTF	19.3793	0.51472	20.6693	0.311725	29.141	0.138593	42.706	0.665798	45.5035	0.495682		21.5453	0.568521	30.32	0.552131	42.355	0.435578	48.6133	1.0113	58.123	0.344548					-2.166	0.766911	-9.65067	0.634052	-13.214	0.457095	-5.90733	1.21079	-12.6195	0.603667		0.0082842	8.29274e-05	0.00549895	0.00198614	0.00257885
511	515	3	12.285	1	FKTFF	3.792	0.863007	3.71633	0.229722	3.68133	0.76014	6.55533	0.252595	18.374	0.66468		2.62333	0.562536	3.93233	0.442906	6.255	0.0820244	22.497	0.830941	45.71	0.940199					1.16867	1.03016	-0.216	0.498937	-2.57367	0.764552	-15.9417	0.868486	-27.336	1.15142		0.130626	0.490451	0.0126562	0.000377076	5.30155e-05
515	522	5	5.04	2	FVHTPNRT	28.6443	0.847921	39.4227	0.875854	47.9717	0.8457	47.2223	1.00735	48.128	0.431335		36.6083	0.583027	44.0857	0.742187	49.1055	0.842164	49.0803	0.544067	55.4847	0.813248					-7.964	1.02902	-4.663	1.14803	-1.13383	1.1935	-1.858	1.14488	-7.35667	0.920555		0.000365473	0.00237101	0.258855	0.0649117	0.00101421
515	523	6	6.495	2	FVHTPNRTY	19.513	0.600765	28.7023	0.505625	35.2343	0.794788	35.891	1.23812	35.041	0.574171		26.1553	0.100828	32.551	0.944856	35.612	0.576999	36.6557	1.68157	45.542	1.06161					-6.64233	0.609168	-3.84867	1.07164	-0.377667	0.982149	-0.764667	2.08821	-10.501	1.20693		0.0021949	0.00785568	0.548784	0.564726	0.000766943
515	524	7	7.795	2	FVHTPNRTYY	17.737	0.444581	29.6553	0.696053	37.644	0.173948	38.0827	0.849206	38.0175	1.20845		23.1523	0.577358	35.2047	0.419697	38.3445	0.808223	39.961	0.843572	48.4803	1.0294					-5.41533	0.728694	-5.54933	0.812795	-0.7005	0.82673	-1.87833	1.19698	-10.4628	1.58745		0.000293315	0.000853828	0.425555	0.0531081	0.0103847
515	541	23	9.335	4	FVHTPNRTYYLMDPSGNAHKWCRKIQE	5.00133	0.2495	7.985	0.271453	11.7593	0.180312	14.2037	1.02194	19.839	0.661852		6.24633	0.458103	9.677	0.694054	13.1985	0.222739	15.8157	0.630449	30.696	0.988091					-1.245	0.52164	-1.692	0.74525	-1.43917	0.286575	-1.612	1.20076	-10.857	1.18927		0.0243207	0.0379326	0.0343986	0.0941484	0.00076945
515	542	24	10.08	5	FVHTPNRTYYLMDPSGNAHKWCRKIQEV	5.03967	0.303726	7.939	0.262549	11.1353	0.130108	13.435	0.67051	18.5035	0.767211		6.102	0.534206	9.064	0.661819	12.5315	0.0275772	15.203	0.67194	29.0463	1.14115					-1.06233	0.614512	-1.125	0.711994	-1.39617	0.132998	-1.768	0.949257	-10.5428	1.37508		0.0538068	0.0831991	0.00132719	0.0321994	0.00126784
515	553	34	11.375	5	FVHTPNRTYYLMDPSGNAHKWCRKIQEVWRQRYQSHPDA	5.63	0.418821	8.25367	0.38443	13.785	0.159806	17.8463	1.4625	22.609	0.888126		6.32467	0.567186	9.98833	0.587692	16.1835	0.239709	20.225	1.26116	29.4833	0.982834					-0.694667	0.705061	-1.73467	0.702259	-2.3985	0.288095	-2.37867	1.93117	-6.87433	1.32466		0.169594	0.0175756	0.00327448	0.101327	0.00763827
516	522	4	4.08	2	VHTPNRT	34.4953	0.493867	46.6487	0.944393	58.0953	1.36896	57.242	1.01854	56.227	0.64771		43.9427	0.899227	51.2787	0.651959	58.202	0.260215	56.8023	0.714881	58.7627	0.139948					-9.44733	1.02592	-4.63	1.14757	-0.106667	1.39347	0.439667	1.24438	-2.53567	0.662656		0.000438741	0.00342836	0.881874	0.583217	0.10289
516	541	22	9.09	5	VHTPNRTYYLMDPSGNAHKWCRKIQE	5.418	0.162231	8.52833	0.330597	12.5473	0.478711	15.4533	0.408696	20.4845	1.22259		6.412	0.531816	10.363	0.811409	14.0525	0.105359	18.123	0.658649	32.8077	1.18955					-0.994	0.55601	-1.83467	0.876173	-1.50517	0.490168	-2.66967	0.775146	-12.3232	1.7058		0.0730017	0.043991	0.00967178	0.0069552	0.0053909
523	527	3	11.4	1	YYLMD	5.36633	0.909263	4.65267	1.01322	8.39733	1.12713	7.54833	0.968823	10.7165	1.01611		5.342	1.15293	5.13567	1.19464	5.592	0.203647	7.60433	0.635204	26.0987	0.510155					0.0243333	1.46834	-0.483	1.56645	2.80533	1.14538	-0.056	1.15849	-15.3822	1.13699		0.980277	0.625211	0.0196689	0.93881	0.0120394
523	541	16	9.835	4	YYLMDPSGNAHKWCRKIQE	3.63233	0.393843	4.69367	0.539226	8.443	0.132229	11.9617	0.834431	19.9965	0.703571		3.72167	0.482092	5.90633	1.08	9.7055	0.127986	13.7907	0.549459	31.3717	0.547843					-0.0893333	0.622515	-1.21267	1.20713	-1.2625	0.184024	-1.829	0.999089	-11.3752	0.891709		0.820164	0.181705	0.00918813	0.0411478	0.00404624
523	542	17	10.6	4	YYLMDPSGNAHKWCRKIQEV	4.76167	0.877815	5.492	0.546797	8.99633	0.140714	12.6527	0.616703	20.244	0.868327		4.569	0.673365	6.44267	1.07866	10.3265	0.142128	15.4297	1.4468	35.0647	1.22048					0.192667	1.10634	-0.950667	1.20934	-1.33017	0.200002	-2.777	1.57275	-14.8207	1.49785		0.779572	0.266669	0.00434004	0.0630269	0.000692838
523	556	30	11.845	4	YYLMDPSGNAHKWCRKIQEVWRQRYQSHPDAAVQ	11.947	0.516199	14.2013	0.712082	20.3923	0.0912168	25.897	1.17382	31.0405	0.392444		10.8327	0.370573	15.1883	0.781565	23.071	0.322441	28.092	1.73136	39.6	0.909385					1.11433	0.635441	-0.987	1.05731	-2.67867	0.335095	-2.195	2.09176	-8.5595	0.990451		0.0436606	0.181571	0.048132	0.153153	0.000983072
525	541	14	8.305	4	LMDPSGNAHKWCRKIQE	4.72133	0.655509	5.857	0.543298	10.603	0.239002	15.103	0.79222	24.533	0.847114		4.42	0.717201	7.06267	0.769668	11.79	0.275772	17.362	1.03949	34.6123	0.672458					0.301333	0.971632	-1.20567	0.942105	-1.187	0.364927	-2.259	1.30697	-10.0793	1.08157		0.620927	0.098879	0.0476794	0.0435215	0.00677083
542	553	9	5.85	3	VWRQRYQSHPDA	17.79	1.00802	22.763	0.414834	36.167	0.00636396	44.7307	1.45417	49.2985	0.649831		18.8807	0.348192	25.544	0.686428	40.2245	0.927017	48.2857	1.89312	51.3447	1.11419					-1.09067	1.06646	-2.781	0.802042	-4.0575	0.927039	-3.555	2.38716	-2.04617	1.28985		0.194584	0.00706678	0.0968139	0.0657125	0.0806088
542	556	12	6.255	3	VWRQRYQSHPDAAVQ	33.1667	0.941447	38.4877	0.463034	48.3287	0.608819	55.056	1.51777	58.2595	0.597505		28.468	0.31299	37.2833	0.891225	51.2165	1.33572	57.3887	1.72825	59.9773	0.594943					4.69867	0.992112	1.20433	1.00433	-2.88783	1.46793	-2.33267	2.3001	-1.71783	0.84319		0.00784796	0.128529	0.181127	0.154886	0.075761
543	556	11	5.885	4	WRQRYQSHPDAAVQ	34.87	0.934544	40.4047	0.884657	50.6623	0.534573	54.5703	0.692901	53.683	0.322441		30.5907	0.345839	39.166	0.58847	53.4025	1.19147	56.3517	1.89312	56.285	0.792737					4.27933	0.996482	1.23867	1.0625	-2.74017	1.3059	-1.78133	2.01594	-2.602	0.855804		0.00885753	0.124886	0.158756	0.240676	0.0174597

## Sheet: Fig 4C Raw HDX data FL v PH
PDK1 peptides							0.3s						0.3s						0.3s						3s						3s						3s						30s						30s
State	Start	End	Sequence	Search RT	Charge	Max D	Start RT	End RT	#D	%D	Score	Conf	Start RT	End RT	#D	%D	Score	Conf	Start RT	End RT	#D	%D	Score	Conf	Start RT	End RT	#D	%D	Score	Conf	Start RT	End RT	#D	%D	Score	Conf	Start RT	End RT	#D	%D	Score	Conf	Start RT	End RT	#D	%D	Score	Conf	Start RT
FL	412	423	IEQYIHDLDSNS	9.31	2	10	9.38	9.45	3.117	31.173	0.9537	High	9.38	9.45	3.087	30.865	0.9396	High	9.38	9.45	3.256	32.564	0.9448	High	9.38	9.45	4.353	43.529	0.9228	High	9.44	9.51	4.511	45.11	0.9189	High	9.38	9.45	4.482	44.82	0.933	High	9.38	9.45	5.264	52.645	0.9429	High	9.39
FL	412	425	IEQYIHDLDSNSFE	10.91	2	12	10.89	10.96	3.092	25.77	0.8899	Medium	10.89	10.96	2.942	24.519	0.916	High	10.89	10.96	3.144	26.202	0.8819	Medium	10.89	10.96	4.659	38.825	0.8876	Medium	10.89	10.96	4.788	39.903	0.9113	Medium	10.89	10.96	4.7	39.166	0.9044	Medium	10.89	10.96	5.966	49.715	0.9072	Medium	10.9
FL	415	423	YIHDLDSNS	7.27	1	7	7.31	7.39	1.771	25.295	0.8994	Medium	7.32	7.39	1.801	25.731	0.8875	Medium	7.31	7.39	1.909	27.271	0.9269	Medium	7.32	7.39	2.455	35.078	0.9017	Medium	7.32	7.39	2.523	36.039	0.9057	Medium	7.32	7.39	2.435	34.78	0.9072	Medium	7.32	7.39	2.991	42.734	0.9059	Medium	7.32
FL	415	424	YIHDLDSNSF	10.19	1	8	10.11	10.18	1.874	23.429	0.8742	Medium	10.11	10.19	1.809	22.608	0.9037	Medium	10.11	10.19	1.933	24.167	0.8817	Medium	10.11	10.19	2.461	30.766	0.865	Medium	10.11	10.19	2.568	32.102	0.9004	Medium	10.11	10.19	2.668	33.353	0.8733	Medium	10.11	10.19	3.352	41.901	0.8789	Medium	10.12
FL	415	425	YIHDLDSNSFE	9.88	2	9	9.9	9.97	1.858	20.645	0.9325	High	9.9	9.97	1.841	20.458	0.9281	High	9.9	9.97	1.939	21.542	0.9291	High	9.9	9.97	2.707	30.073	0.9263	High	9.97	10.04	2.831	31.457	0.9416	High	9.9	9.97	2.864	31.827	0.9397	High	9.9	9.97	3.806	42.284	0.9412	High	9.91
FL	424	428	FELDL	14.23	1	3	13.41	13.47	0.398	13.271	0.9257	High	13.41	13.48	0.411	13.693	0.9361	Medium	13.41	13.48	0.418	13.928	0.9325	Medium	13.41	13.47	0.94	31.343	0.9237	Medium	13.48	13.54	0.991	33.02	0.9097	High	13.41	13.47	0.918	30.586	0.9416	High	13.41	13.48	1.414	47.133	0.9447	High	13.41
FL	424	439	FELDLQFSEDEKRLLL	13.77	3	14	13.66	13.73	1.399	9.994	0.7992	Medium	13.66	13.73	1.212	8.658	0.792	Medium	13.66	13.73	1.379	9.851	0.8231	Medium	13.66	13.73	2.466	17.613	0.7773	Medium	13.66	13.73	2.628	18.775	0.8136	Medium	13.66	13.73	2.462	17.585	0.806	Medium	13.66	13.73	4.999	35.707	0.7629	Medium	13.66
FL	424	455	FELDLQFSEDEKRLLLEKQAGGNPWHQFVENN	12.31	4	29	12.47	12.53	1.952	6.731	0.8458	Medium	12.47	12.54	2.211	7.624	0.849	Medium	12.47	12.54	1.976	6.814	0.8902	Medium	12.47	12.54	3.534	12.187	0.8183	Medium	12.47	12.54	3.314	11.429	0.8693	Medium	12.47	12.54	3.701	12.761	0.8333	Medium	12.47	12.54	7.036	24.261	0.838	Medium	12.47
FL	425	430	ELDLQF	13.16	1	4	13.1	13.17	0.66	16.51	0.9	Medium	13.11	13.18	0.715	17.863	0.8868	Medium	13.11	13.18	0.665	16.627	0.9009	Medium	13.11	13.18	1.678	41.938	0.8778	Medium	13.15	13.22	1.742	43.555	0.8988	Medium	13.11	13.17	1.633	40.836	0.8954	Medium	13.11	13.18	2.639	65.963	0.8883	Medium	13.1
FL	426	430	LDLQF	12.76	1	3	12.81	12.88	0.538	17.944	0.9362	Medium	12.81	12.88	0.572	19.064	0.9094	Medium	12.82	12.88	0.553	18.421	0.9449	Medium	12.74	12.81	1.473	49.113	0.8491	Medium	12.81	12.88	1.504	50.13	0.9348	Medium	12.69	12.76	1.519	50.639	0.7497	Medium	12.81	12.88	2.326	77.528	0.9122	Medium	12.87
FL	426	439	LDLQFSEDEKRLLL	12.45	3	12	12.42	12.48	0.992	8.264	0.9203	High	12.42	12.49	0.969	8.077	0.9258	High	12.42	12.49	1.09	9.085	0.9152	Medium	12.42	12.48	1.883	15.691	0.9187	High	12.42	12.49	1.949	16.242	0.916	High	12.42	12.48	1.838	15.316	0.9247	High	12.42	12.49	4.045	33.705	0.9253	High	12.42
FL	426	453	LDLQFSEDEKRLLLEKQAGGNPWHQFVE	10.76	4	25	10.89	10.96	1.321	5.284	0.8693	Medium	10.89	10.97	1.251	5.005	0.8793	Medium	10.89	10.97	1.355	5.421	0.883	Medium	10.89	10.97	1.903	7.61	0.8302	Medium	10.89	10.97	2.053	8.214	0.8644	Medium	10.89	10.97	1.988	7.951	0.8447	Medium	10.89	10.97	4.352	17.407	0.8451	Medium	10.9
FL	426	455	LDLQFSEDEKRLLLEKQAGGNPWHQFVENN	11.53	5	27	11.52	11.59	1.845	6.834	0.8878	Medium	11.52	11.59	1.841	6.82	0.8581	Medium	11.52	11.59	1.909	7.069	0.8792	Medium	11.52	11.59	2.942	10.897	0.8574	Medium	11.52	11.59	3.02	11.186	0.8751	Medium	11.52	11.59	3.072	11.376	0.8682	Medium	11.52	11.59	5.839	21.626	0.8284	Medium	11.52
FL	428	439	LQFSEDEKRLLL	11.53	2	10	11.49	11.56	0.73	7.303	0.7552	Medium	11.43	11.52	0.639	6.388	0.8132	Medium	11.43	11.52	0.859	8.587	0.7223	Medium	11.43	11.52	1.25	12.501	0.7814	Medium	11.43	11.52	1.125	11.25	0.8212	Medium	11.43	11.52	1.297	12.972	0.7852	Medium	11.43	11.52	2.81	28.102	0.8163	Medium	11.42
FL	428	455	LQFSEDEKRLLLEKQAGGNPWHQFVENN	11.01	4	25	10.87	10.95	1.367	5.469	0.8526	Medium	10.88	10.95	1.318	5.271	0.8673	Medium	10.87	10.95	1.378	5.513	0.8709	Medium	10.87	10.95	2.027	8.108	0.83	Medium	10.88	10.95	2.077	8.308	0.8629	Medium	10.87	10.95	2.015	8.061	0.8453	Medium	10.88	10.95	4.385	17.54	0.8437	Medium	10.88
FL	429	439	QFSEDEKRLLL	10.64	3	9	10.55	10.62	0.505	5.616	0.9356	High	10.55	10.62	0.441	4.9	0.9404	High	10.55	10.62	0.549	6.095	0.9213	High	10.55	10.62	0.692	7.693	0.9314	High	10.55	10.62	0.771	8.569	0.9368	High	10.55	10.62	0.735	8.166	0.9406	High	10.55	10.62	1.911	21.233	0.9425	High	10.55
FL	429	455	QFSEDEKRLLLEKQAGGNPWHQFVENN	10.5	4	24	10.54	10.6	1.185	4.937	0.8928	High	10.54	10.61	1.162	4.841	0.9069	High	10.54	10.61	1.261	5.255	0.9127	High	10.54	10.61	1.812	7.549	0.8701	High	10.54	10.61	1.974	8.223	0.9122	High	10.54	10.61	1.902	7.926	0.9082	High	10.54	10.61	4.067	16.946	0.9045	High	10.54
FL	430	439	FSEDEKRLLL	10.34	3	8	10.44	10.52	0.25	3.123	0.9255	High	10.45	10.52	0.206	2.573	0.9314	High	10.45	10.52	0.229	2.857	0.9395	High	10.45	10.52	0.335	4.187	0.9325	High	10.45	10.52	0.385	4.814	0.9243	High	10.45	10.52	0.377	4.718	0.9374	High	10.45	10.52	1.367	17.083	0.9305	High	10.45
FL	430	455	FSEDEKRLLLEKQAGGNPWHQFVENN	10.45	3	23	10.44	10.51	1.078	4.688	0.8309	Medium	10.45	10.52	0.965	4.198	0.8117	Medium	10.45	10.51	1.175	5.108	0.8424	Medium	10.45	10.51	1.67	7.263	0.8044	Medium	10.45	10.51	1.846	8.027	0.843	Medium	10.45	10.51	1.774	7.711	0.797	Medium	10.45	10.51	3.882	16.88	0.8287	Medium	10.45
FL	431	439	SEDEKRLLL	9.71	2	7	9.5	9.57	0.298	4.252	0.8144	Medium	9.5	9.58	0.282	4.025	0.834	Medium	9.5	9.57	0.236	3.375	0.8925	Medium	9.5	9.57	0.383	5.466	0.8514	Medium	9.5	9.57	0.423	6.048	0.901	Medium	9.5	9.57	0.427	6.1	0.8706	Medium	9.5	9.58	1.266	18.084	0.8844	Medium	9.5
FL	431	450	SEDEKRLLLEKQAGGNPWHQ	8.54	4	17	8.48	8.56	1.154	6.789	0.827	Medium	8.48	8.56	1.24	7.292	0.8341	Medium	8.48	8.56	1.216	7.152	0.8217	Medium	8.48	8.56	1.93	11.352	0.8092	Medium	8.48	8.56	2.116	12.447	0.8307	Medium	8.48	8.56	1.989	11.702	0.8199	Medium	8.48	8.56	3.573	21.02	0.8119	Medium	8.49
FL	431	455	SEDEKRLLLEKQAGGNPWHQFVENN	10.19	4	22	10.34	10.42	0.989	4.497	0.9419	High	10.34	10.42	1.008	4.583	0.9298	High	10.34	10.42	1.089	4.948	0.9436	High	10.34	10.42	1.574	7.154	0.9407	High	10.34	10.42	1.746	7.937	0.9457	High	10.34	10.42	1.674	7.609	0.9299	High	10.34	10.42	3.641	16.551	0.9355	High	10.34
FL	431	456	SEDEKRLLLEKQAGGNPWHQFVENNL	11.52	4	23	11.57	11.64	0.92	3.999	0.9088	High	11.57	11.65	0.951	4.136	0.9002	High	11.57	11.65	1.061	4.614	0.9106	High	11.57	11.65	1.485	6.454	0.9186	High	11.57	11.65	1.626	7.071	0.9081	High	11.57	11.65	1.519	6.605	0.91	High	11.57	11.65	3.538	15.385	0.9133	High	11.58
FL	434	439	EKRLLL	8.79	2	4	8.93	9	0.041	1.035	0.9016	Medium	8.93	9	0.064	1.59	0.9408	Medium	8.93	9	0.1	2.512	0.9374	Medium	8.93	9	0.171	4.275	0.9024	Medium	8.93	9	0.179	4.473	0.9563	Medium	8.93	9	0.171	4.264	0.9464	Medium	8.93	9	0.677	16.921	0.9132	Medium	8.93
FL	434	456	EKRLLLEKQAGGNPWHQFVENNL	11.27	5	20	11.31	11.38	0.857	4.287	0.8204	Medium	11.31	11.38	0.857	4.287	0.8377	Medium	11.31	11.38	0.874	4.372	0.8694	Medium	11.31	11.38	1.217	6.086	0.8285	Medium	11.31	11.38	1.294	6.471	0.8693	Medium	11.31	11.38	1.289	6.443	0.8464	Medium	11.31	11.38	2.506	12.531	0.8621	Medium	11.31
FL	440	454	EKQAGGNPWHQFVEN	10.14	3	12	10.11	10.17	0.953	7.944	0.8231	Medium	10.11	10.17	0.925	7.71	0.8574	Medium	10.11	10.17	1.027	8.562	0.8543	Medium	10.11	10.17	1.439	11.991	0.8477	Medium	10.11	10.17	1.525	12.711	0.867	Medium	10.11	10.17	1.458	12.146	0.8277	Medium	10.11	10.17	2.429	20.242	0.8251	Medium	10.12
FL	440	455	EKQAGGNPWHQFVENN	10.09	2	13	10.2	10.27	0.906	6.972	0.9414	High	10.21	10.27	0.891	6.856	0.9374	High	10.2	10.27	1.005	7.729	0.9391	High	10.2	10.27	1.332	10.244	0.9436	High	10.2	10.27	1.427	10.974	0.9509	High	10.2	10.27	1.428	10.985	0.9209	High	10.2	10.27	2.432	18.711	0.9395	High	10.21
FL	440	456	EKQAGGNPWHQFVENNL	11.88	2	14	11.91	11.98	0.829	5.92	0.949	High	11.92	11.98	0.812	5.8	0.9537	High	11.92	11.98	0.915	6.537	0.9469	High	11.91	11.98	1.224	8.744	0.9365	High	11.92	11.98	1.271	9.076	0.9437	High	11.91	11.98	1.25	8.928	0.9258	High	11.92	11.98	2.226	15.901	0.9475	High	11.91
FL	456	470	LILKMGPVDKRKGLF	9.93	3	12	9.73	9.81	1.206	10.048	0.9406	High	9.74	9.81	1.24	10.334	0.9141	High	9.73	9.81	1.268	10.57	0.884	Medium	9.73	9.81	1.833	15.276	0.9361	Medium	9.73	9.81	1.999	16.66	0.8958	Medium	9.73	9.81	1.878	15.649	0.93	High	9.73	9.81	2.782	23.184	0.9346	Medium	9.74
FL	456	477	LILKMGPVDKRKGLFARRRQLL	8.85	5	19	8.84	8.92	1.4	7.367	0.9322	High	8.85	8.92	1.503	7.91	0.9296	Medium	8.84	8.92	1.473	7.751	0.9389	High	8.84	8.92	2.197	11.563	0.9273	Medium	8.84	8.92	2.339	12.313	0.9306	Medium	8.84	8.92	2.249	11.836	0.9314	Medium	8.85	8.92	3.264	17.18	0.9161	Medium	8.85
FL	457	469	ILKMGPVDKRKGL	7.01	4	10	6.87	6.95	1.08	10.797	0.8115	Medium	6.87	6.95	1.256	12.563	0.821	Medium	6.88	6.95	1.154	11.542	0.8672	Medium	6.87	6.95	1.896	18.956	0.8518	Medium	6.87	6.95	1.818	18.177	0.7932	Medium	6.87	6.95	1.768	17.68	0.8276	Medium	6.87	6.95	2.536	25.362	0.8385	Medium	6.88
FL	457	470	ILKMGPVDKRKGLF	8.96	3	11	8.88	8.96	1.145	10.406	0.9495	High	8.89	8.96	1.231	11.188	0.9527	High	8.88	8.96	1.207	10.975	0.9499	High	8.89	8.96	1.849	16.81	0.9472	High	8.89	8.96	1.997	18.157	0.9465	High	8.89	8.96	1.871	17.011	0.9521	High	8.89	8.96	2.868	26.077	0.9514	High	8.89
FL	457	477	ILKMGPVDKRKGLFARRRQLL	8.11	4	18	8.18	8.25	1.415	7.861	0.9562	High	8.18	8.26	1.535	8.525	0.9624	High	8.18	8.25	1.5	8.334	0.9511	High	8.18	8.26	2.302	12.788	0.9581	High	8.18	8.26	2.38	13.219	0.9513	High	8.18	8.26	2.251	12.503	0.9511	High	8.18	8.26	3.433	19.073	0.947	High	8.19
FL	458	476	LKMGPVDKRKGLFARRRQL	7.79	5	16	7.19	7.26	1.436	8.973	0.9539	High	7.19	7.26	1.647	10.296	0.951	High	7.19	7.26	1.567	9.794	0.9509	High	7.19	7.26	2.364	14.778	0.9529	High	7.19	7.26	2.432	15.203	0.9491	High	7.19	7.26	2.328	14.551	0.9581	High	7.19	7.26	3.558	22.24	0.9494	High	7.19
FL	459	470	KMGPVDKRKGLF	7.59	2	9	7.43	7.51	1.074	11.935	0.9421	High	7.44	7.51	1.164	12.934	0.932	High	7.43	7.51	1.175	13.059	0.952	High	7.43	7.51	1.875	20.834	0.9494	High	7.43	7.51	1.947	21.631	0.9375	High	7.43	7.51	1.863	20.703	0.9384	High	7.43	7.51	2.865	31.837	0.9356	High	7.44
FL	459	477	KMGPVDKRKGLFARRRQLL	7.5	5	16	7.18	7.25	1.45	9.061	0.9518	High	7.18	7.25	1.685	10.529	0.9441	High	7.19	7.25	1.593	9.956	0.9512	High	7.18	7.25	2.374	14.838	0.9494	High	7.18	7.25	2.44	15.251	0.9504	High	7.18	7.25	2.299	14.366	0.9413	High	7.18	7.25	3.559	22.243	0.9489	High	7.19
FL	459	484	KMGPVDKRKGLFARRRQLLLTEGPHL	8.52	5	22	8.5	8.57	2.027	9.213	0.9161	High	8.6	8.67	2.031	9.233	0.8774	High	8.5	8.56	2.247	10.213	0.9137	High	8.5	8.57	2.775	12.614	0.8862	Medium	8.5	8.57	2.644	12.017	0.7986	Medium	8.5	8.57	2.925	13.295	0.9096	Medium	8.5	8.57	3.893	17.697	0.8897	High	8.5
FL	478	484	LTEGPHL	8.52	1	4	8.31	8.4	0.938	23.457	0.9453	High	8.32	8.4	0.936	23.405	0.9552	High	8.31	8.4	0.979	24.485	0.9292	High	8.31	8.4	0.958	23.946	0.9414	High	8.32	8.4	0.956	23.903	0.941	High	8.31	8.4	0.966	24.15	0.9481	High	8.32	8.4	0.972	24.306	0.9405	High	8.32
FL	478	485	LTEGPHLY	9.16	1	5	9.16	9.23	0.961	19.219	0.9236	High	9.16	9.23	0.946	18.927	0.9158	High	9.16	9.23	1.002	20.033	0.9412	High	9.16	9.23	0.954	19.085	0.9273	High	9.16	9.23	0.995	19.906	0.9176	High	9.16	9.23	1.028	20.557	0.8972	Medium	9.16	9.23	1.041	20.815	0.9238	High	9.17
FL	478	514	LTEGPHLYYVDPVNKVLKGEIPWSQELRPEAKNFKTF	11.84	5	31	11.8	11.87	3.869	12.48	0.8176	Medium	11.81	11.88	3.934	12.689	0.8601	Medium	11.81	11.87	4.043	13.042	0.8376	Medium	11.81	11.87	5.42	17.483	0.7817	Medium	11.81	11.87	5.538	17.864	0.8344	Medium	11.81	11.87	5.395	17.402	0.8097	Medium	11.81	11.87	9.032	29.135	0.7291	Medium	11.8
FL	485	501	YYVDPVNKVLKGEIPWS	12.68	3	13	12.7	12.77	1.173	9.024	0.8001	Medium	12.71	12.77	1.228	9.448	0.7995	Medium	12.71	12.77	1.353	10.406	0.85	Medium	12.7	12.77	2.728	20.981	0.8175	Medium	12.71	12.77	2.902	22.324	0.8762	Medium	12.7	12.77	2.634	20.259	0.7854	Medium	12.71	12.77	5.44	41.848	0.807	Medium	12.7
FL	485	502	YYVDPVNKVLKGEIPWSQ	12.35	3	14	12.4	12.47	1.86	13.284	0.7912	Medium	12.4	12.47	1.954	13.955	0.8338	Medium	12.4	12.47	1.901	13.581	0.8311	Medium	12.4	12.47	3.355	23.963	0.7843	Medium	12.4	12.47	3.539	25.278	0.855	Medium	12.4	12.47	3.208	22.911	0.7732	Medium	12.4	12.47	6.092	43.511	0.7786	Medium	12.4
FL	485	503	YYVDPVNKVLKGEIPWSQE	12.25	3	15	12.23	12.3	2.23	14.864	0.9359	High	12.24	12.3	2.242	14.948	0.9441	High	12.24	12.3	2.319	15.461	0.9383	High	12.23	12.3	3.798	25.319	0.9324	High	12.24	12.3	3.967	26.446	0.9432	High	12.23	12.3	3.717	24.781	0.9406	High	12.24	12.3	6.578	43.855	0.9428	High	12.24
FL	485	510	YYVDPVNKVLKGEIPWSQELRPEAKN	11.26	4	21	11.28	11.37	2.95	14.048	0.9141	High	11.29	11.37	2.912	13.867	0.9142	High	11.29	11.37	2.979	14.184	0.909	High	11.29	11.37	4.433	21.111	0.9105	High	11.29	11.37	4.642	22.105	0.9034	High	11.29	11.37	4.473	21.3	0.9216	High	11.29	11.37	7.644	36.398	0.8976	High	11.28
FL	485	511	YYVDPVNKVLKGEIPWSQELRPEAKNF	11.81	3	22	11.79	11.85	3.44	15.636	0.7225	Medium	11.79	11.86	3.606	16.39	0.785	Medium	11.79	11.86	3.653	16.603	0.761	Medium	11.79	11.86	4.902	22.28	0.8083	Medium	11.79	11.86	5.254	23.881	0.8512	Medium	11.79	11.86	5.098	23.171	0.7506	Medium	11.79	11.86	8.345	37.93	0.8155	Medium	11.79
FL	485	513	YYVDPVNKVLKGEIPWSQELRPEAKNFKT	11.11	5	24	11.1	11.17	3.671	15.294	0.7564	Medium	11.1	11.17	3.724	15.518	0.804	Medium	11.1	11.17	3.648	15.202	0.7861	Medium	11.1	11.17	5.431	22.631	0.7358	Medium	11.1	11.17	5.479	22.831	0.803	Medium	11.03	11.1	5.278	21.992	0.7716	Medium	11.1	11.17	8.892	37.052	0.7872	Medium	11.11
FL	485	514	YYVDPVNKVLKGEIPWSQELRPEAKNFKTF	11.62	5	25	11.7	11.78	3.328	13.311	0.9292	High	11.71	11.78	3.322	13.288	0.9351	High	11.71	11.78	3.421	13.686	0.9258	High	11.7	11.78	4.865	19.46	0.9324	High	11.71	11.78	5.002	20.007	0.9304	High	11.7	11.78	4.915	19.659	0.9381	High	11.71	11.78	8.193	32.772	0.9328	High	11.71
FL	485	515	YYVDPVNKVLKGEIPWSQELRPEAKNFKTFF	12.5	5	26	12.52	12.58	3.258	12.53	0.9028	High	12.52	12.59	3.3	12.694	0.8863	Medium	12.52	12.59	3.376	12.986	0.8965	Medium	12.52	12.59	4.896	18.832	0.8761	Medium	12.54	12.6	5.009	19.265	0.8695	Medium	12.52	12.59	4.842	18.623	0.8914	Medium	12.52	12.59	8.13	31.269	0.8709	Medium	12.52
FL	485	522	YYVDPVNKVLKGEIPWSQELRPEAKNFKTFFVHTPNRT	11.71	5	32	11.61	11.69	3.768	11.774	0.8243	Medium	11.61	11.69	3.738	11.682	0.7953	Medium	11.61	11.69	3.945	12.33	0.8349	Medium	11.61	11.69	5.725	17.891	0.7446	Medium	11.61	11.69	5.618	17.557	0.7565	Medium	11.61	11.69	5.714	17.855	0.8069	Medium	11.61	11.69	8.978	28.057	0.7486	Medium	11.62
FL	486	510	YVDPVNKVLKGEIPWSQELRPEAKN	11.01	5	20	10.92	10.99	3.081	15.403	0.9105	Medium	10.93	10.99	3.047	15.236	0.9307	High	10.92	10.99	3.182	15.912	0.89	Medium	10.92	10.99	4.666	23.332	0.9022	High	10.93	10.99	4.843	24.217	0.9116	High	10.92	10.99	4.69	23.448	0.9075	High	10.93	10.99	7.886	39.429	0.9342	High	10.93
FL	486	514	YVDPVNKVLKGEIPWSQELRPEAKNFKTF	11.52	5	24	11.49	11.55	3.356	13.984	0.784	Medium	11.49	11.56	3.291	13.712	0.7949	Medium	11.49	11.55	3.471	14.464	0.7963	Medium	11.49	11.55	4.993	20.803	0.7814	Medium	11.49	11.56	5.097	21.238	0.8149	Medium	11.49	11.55	5.005	20.854	0.7604	Medium	11.49	11.56	8.401	35.006	0.805	Medium	11.49
FL	504	514	LRPEAKNFKTF	7.81	3	8	7.87	7.94	1.503	18.785	0.9298	Medium	7.87	7.95	1.574	19.68	0.92	Medium	7.87	7.94	1.574	19.673	0.9317	High	7.87	7.95	1.659	20.738	0.9173	Medium	7.87	7.95	1.675	20.941	0.9314	High	7.87	7.95	1.626	20.329	0.9097	Medium	7.87	7.95	2.331	29.133	0.879	Medium	7.87
FL	511	515	FKTFF	12.36	1	3	12.25	12.32	0.092	3.068	0.7626	Medium	12.2	12.27	0.142	4.747	0.7172	Medium	12.25	12.32	0.107	3.561	0.8188	Medium	12.25	12.32	0.119	3.973	0.7862	Medium	12.25	12.32	0.106	3.53	0.7953	Medium	12.25	12.32	0.109	3.646	0.8283	Medium	12.25	12.32	0.093	3.107	0.8303	Medium	12.26
FL	515	522	FVHTPNRT	5.43	2	5	5.01	5.07	1.425	28.495	0.9078	High	5.01	5.08	1.394	27.881	0.9279	High	5.01	5.08	1.478	29.557	0.914	High	5.01	5.07	1.921	38.413	0.9279	High	5.01	5.08	1.994	39.877	0.9255	High	5.12	5.19	1.999	39.978	0.9083	High	5.01	5.08	2.366	47.322	0.9228	High	5.01
FL	515	523	FVHTPNRTY	6.41	2	6	6.46	6.53	1.168	19.468	0.8975	Medium	6.46	6.53	1.136	18.936	0.8785	Medium	6.46	6.53	1.208	20.135	0.9026	Medium	6.46	6.53	1.689	28.155	0.8788	Medium	6.46	6.53	1.728	28.8	0.8885	Medium	6.46	6.53	1.749	29.152	0.8771	Medium	6.46	6.53	2.156	35.93	0.893	Medium	6.46
FL	515	524	FVHTPNRTYY	7.76	2	7	7.76	7.83	1.208	17.255	0.9327	High	7.76	7.83	1.248	17.825	0.9138	High	7.76	7.83	1.269	18.131	0.9376	High	7.76	7.83	2.025	28.934	0.9344	High	7.76	7.83	2.123	30.323	0.9363	High	7.76	7.83	2.08	29.709	0.9162	High	7.76	7.83	2.633	37.621	0.9366	High	7.77
FL	515	541	FVHTPNRTYYLMDPSGNAHKWCRKIQE	9.26	4	23	9.3	9.37	1.102	4.791	0.9432	High	9.3	9.37	1.135	4.936	0.9313	High	9.3	9.37	1.214	5.277	0.9397	High	9.3	9.37	1.767	7.682	0.9464	High	9.3	9.37	1.887	8.206	0.9391	High	9.3	9.37	1.855	8.067	0.9269	High	9.3	9.37	2.733	11.882	0.9368	High	9.3
FL	515	542	FVHTPNRTYYLMDPSGNAHKWCRKIQEV	10.04	5	24	10.04	10.12	1.218	5.077	0.8888	Medium	10.05	10.12	1.133	4.719	0.8868	Medium	10.04	10.12	1.278	5.323	0.9006	High	10.04	10.12	1.833	7.637	0.8862	Medium	10.04	10.12	1.936	8.067	0.8999	Medium	10.04	10.12	1.947	8.113	0.8936	High	10.04	10.12	2.705	11.27	0.9099	High	10.05
FL	515	553	FVHTPNRTYYLMDPSGNAHKWCRKIQEVWRQRYQSHPDA	11.39	5	34	11.34	11.41	1.756	5.164	0.8482	Medium	11.35	11.41	2.032	5.975	0.7256	Medium	11.34	11.41	1.955	5.751	0.849	Medium	11.34	11.41	2.655	7.81	0.8357	Medium	11.35	11.41	2.877	8.463	0.8041	Medium	11.34	11.41	2.886	8.488	0.7621	Medium	11.35	11.41	4.704	13.835	0.8091	Medium	11.35
FL	516	522	VHTPNRT	3.86	2	4	4.04	4.12	1.359	33.968	0.9022	Medium	4.04	4.12	1.383	34.571	0.892	Medium	4.06	4.14	1.398	34.947	0.8995	High	4.04	4.12	1.825	45.634	0.8828	Medium	4.04	4.12	1.872	46.81	0.8932	Medium	4.09	4.16	1.9	47.502	0.8844	Medium	3.99	4.07	2.279	56.963	0.9268	High	4.03
FL	516	541	VHTPNRTYYLMDPSGNAHKWCRKIQE	9.16	5	22	9.05	9.13	1.177	5.351	0.9386	High	9.06	9.13	1.166	5.3	0.9301	High	9.05	9.13	1.233	5.603	0.9287	High	9.05	9.13	1.794	8.155	0.9263	High	9.05	9.13	1.932	8.784	0.9103	High	9.05	9.13	1.902	8.646	0.9331	High	9.05	9.13	2.835	12.885	0.9276	High	9.06
FL	523	527	YYLMD	11.29	1	3	11.37	11.43	0.154	5.138	0.7511	Medium	11.37	11.44	0.138	4.593	0.7468	Medium	11.37	11.44	0.191	6.368	0.8174	Medium	11.37	11.44	0.105	3.495	0.7892	Medium	11.37	11.44	0.153	5.085	0.8845	Medium	11.37	11.44	0.161	5.378	0.7736	Medium	11.37	11.44	0.225	7.515	0.8312	Medium	11.37
FL	523	541	YYLMDPSGNAHKWCRKIQE	9.98	4	16	9.8	9.87	0.56	3.497	0.9405	High	9.8	9.87	0.532	3.324	0.942	High	9.8	9.87	0.652	4.076	0.944	High	9.8	9.87	0.653	4.078	0.9399	High	9.8	9.87	0.813	5.082	0.942	High	9.8	9.87	0.787	4.921	0.9363	High	9.8	9.87	1.332	8.325	0.9197	High	9.8
FL	523	542	YYLMDPSGNAHKWCRKIQEV	10.8	4	17	10.56	10.64	0.768	4.52	0.9327	High	10.57	10.64	0.685	4.03	0.9485	High	10.56	10.64	0.975	5.735	0.8955	High	10.56	10.64	0.83	4.885	0.9369	High	10.56	10.64	1.011	5.946	0.9173	High	10.56	10.64	0.96	5.645	0.9308	High	10.57	10.64	1.533	9.016	0.9248	High	10.57
FL	523	556	YYLMDPSGNAHKWCRKIQEVWRQRYQSHPDAAVQ	11.84	4	30	11.81	11.88	3.415	11.383	0.7193	Medium	11.82	11.88	3.719	12.396	0.7424	Medium	11.82	11.88	3.619	12.062	0.7847	Medium	11.81	11.88	4.031	13.437	0.7669	Medium	11.82	11.88	4.296	14.321	0.7959	Medium	11.81	11.88	4.454	14.846	0.7342	Medium	11.82	11.88	6.095	20.317	0.7754	Medium	11.81
FL	525	541	LMDPSGNAHKWCRKIQE	8.53	4	14	8.27	8.34	0.573	4.093	0.9578	High	8.27	8.34	0.654	4.67	0.932	High	8.27	8.34	0.756	5.401	0.9499	High	8.27	8.34	0.748	5.341	0.9529	High	8.27	8.34	0.899	6.424	0.9506	High	8.27	8.34	0.813	5.806	0.9566	High	8.27	8.34	1.5	10.711	0.9476	High	8.28
FL	542	553	VWRQRYQSHPDA	6.04	3	9	5.81	5.89	1.506	16.729	0.9311	High	5.81	5.89	1.612	17.906	0.9486	High	5.82	5.89	1.686	18.735	0.9567	High	5.75	5.82	2.006	22.284	0.8836	High	5.81	5.89	2.07	23.005	0.922	High	5.88	5.95	2.07	23	0.9137	High	5.81	5.89	3.263	36.254	0.9487	High	5.82
FL	542	556	VWRQRYQSHPDAAVQ	6.42	3	12	6.22	6.29	3.856	32.133	0.9438	High	6.23	6.29	4.007	33.392	0.9413	High	6.23	6.3	4.077	33.975	0.9411	High	6.17	6.23	4.555	37.955	0.9119	High	6.23	6.29	4.655	38.794	0.9338	High	6.22	6.29	4.646	38.714	0.9261	High	6.23	6.29	5.846	48.72	0.9357	High	6.23
FL	543	556	WRQRYQSHPDAAVQ	6.03	4	11	5.85	5.92	3.745	34.049	0.8335	Medium	5.93	6.01	3.814	34.674	0.7621	Medium	5.88	5.96	3.948	35.887	0.8649	Medium	5.88	5.96	4.338	39.44	0.8133	Medium	5.88	5.96	4.466	40.596	0.8307	Medium	5.88	5.96	4.53	41.178	0.8146	Medium	5.88	5.96	5.593	50.849	0.8495	Medium	5.89
PH	412	423	IEQYIHDLDSNS	9.31	2	10	9.38	9.45	3.464	34.642	0.9422	High	9.3	9.36	3.396	33.963	0.9124	High	9.38	9.45	3.521	35.207	0.9474	High	9.38	9.45	4.568	45.681	0.9523	High	9.45	9.52	4.702	47.02	0.9536	High	9.55	9.62	4.656	46.561	0.9512	High	9.38	9.45	5.219	52.193	0.9519	High	9.38
PH	412	425	IEQYIHDLDSNSFE	10.91	2	12	10.89	10.96	3.408	28.4	0.9378	High	10.81	10.87	3.353	27.941	0.9278	High	10.9	10.96	3.478	28.981	0.9458	High	10.89	10.96	4.884	40.698	0.9347	High	10.95	11.02	5.014	41.782	0.9257	Medium	11.02	11.09	4.965	41.375	0.9308	High	10.89	10.96	5.983	49.856	0.9441	High	10.89
PH	415	423	YIHDLDSNS	7.27	1	7	7.32	7.39	1.968	28.107	0.9319	Medium	7.32	7.39	1.896	27.085	0.9559	Medium	7.32	7.39	1.945	27.787	0.9462	Medium	7.31	7.39	2.578	36.83	0.9264	Medium	7.32	7.39	2.703	38.62	0.9371	Medium	7.31	7.39	2.602	37.168	0.9485	Medium	7.32	7.39	2.846	40.659	0.9308	Medium	7.32
PH	415	424	YIHDLDSNSF	10.19	1	8	10.12	10.19	1.896	23.699	0.9259	Medium	10.11	10.19	1.798	22.472	0.9307	Medium	10.11	10.19	1.956	24.445	0.9155	Medium	10.11	10.19	2.453	30.666	0.9191	Medium	10.16	10.23	2.624	32.804	0.9227	Medium	10.11	10.19	2.652	33.15	0.8616	Medium	10.11	10.19	3.355	41.936	0.9292	Medium	10.11
PH	415	425	YIHDLDSNSFE	9.88	2	9	9.9	9.97	2.052	22.798	0.9267	High	9.9	9.97	1.915	21.272	0.9272	High	9.9	9.97	2.082	23.129	0.9293	High	9.82	9.89	2.914	32.378	0.942	High	9.96	10.03	3.026	33.626	0.9398	High	10.03	10.1	3.078	34.196	0.9276	High	9.9	9.97	3.808	42.312	0.9365	High	9.9
PH	424	428	FELDL	14.23	1	3	13.41	13.48	0.401	13.362	0.9282	High	13.33	13.4	0.368	12.272	0.9338	High	13.41	13.48	0.416	13.877	0.9433	High	13.41	13.48	0.924	30.815	0.9385	High	13.41	13.48	0.985	32.838	0.9446	High	13.41	13.48	0.962	32.053	0.8343	Medium	13.41	13.48	1.411	47.022	0.9439	High	13.41
PH	424	439	FELDLQFSEDEKRLLL	13.77	3	14	13.66	13.73	1.18	8.426	0.8442	Medium	13.66	13.73	1.006	7.183	0.8896	Medium	13.66	13.73	1.231	8.791	0.8829	Medium	13.66	13.73	2.213	15.809	0.8052	Medium	13.66	13.73	2.32	16.575	0.8421	Medium	13.66	13.73	2.373	16.947	0.6303	Medium	13.66	13.73	4.512	32.23	0.8284	Medium	13.66
PH	424	455	FELDLQFSEDEKRLLLEKQAGGNPWHQFVENN	12.31	4	29	12.47	12.54	1.94	6.688	0.8705	Medium	12.47	12.54	1.966	6.778	0.8719	Medium	12.47	12.54	2.112	7.281	0.888	Medium	12.47	12.54	3.209	11.067	0.8526	Medium	12.47	12.54	3.557	12.264	0.8386	Medium	12.47	12.54	3.394	11.703	0.8671	Medium	12.47	12.54	6.534	22.531	0.8423	Medium	12.47
PH	425	430	ELDLQF	13.16	1	4	13.1	13.17	0.634	15.86	0.9063	Medium	13.11	13.17	0.577	14.433	0.9163	Medium	13.11	13.17	0.651	16.276	0.917	Medium	13.08	13.16	1.614	40.347	0.8742	Medium	13.11	13.18	1.659	41.483	0.9169	Medium	13.26	13.32	1.606	40.159	0.9307	Medium	13.11	13.18	2.622	65.555	0.9335	Medium	13.11
PH	426	430	LDLQF	12.76	1	3	12.81	12.88	0.505	16.826	0.944	Medium	12.81	12.88	0.479	15.98	0.9365	Medium	12.81	12.88	0.544	18.141	0.9385	Medium	12.81	12.88	1.321	44.022	0.9399	Medium	12.87	12.93	1.382	46.061	0.9175	Medium	12.96	13.03	1.355	45.159	0.9506	Medium	12.81	12.88	2.289	76.315	0.9352	Medium	12.82
PH	426	439	LDLQFSEDEKRLLL	12.45	3	12	12.42	12.49	1.034	8.619	0.9394	High	12.42	12.49	0.97	8.084	0.9454	High	12.42	12.49	1.077	8.973	0.948	High	12.42	12.49	1.788	14.903	0.9376	High	12.42	12.49	1.978	16.485	0.9339	High	12.42	12.48	1.935	16.124	0.8287	Medium	12.42	12.49	4.016	33.469	0.9409	High	12.42
PH	426	453	LDLQFSEDEKRLLLEKQAGGNPWHQFVE	10.76	4	25	10.89	10.96	1.327	5.307	0.9418	Medium	10.89	10.97	1.238	4.952	0.9427	Medium	10.9	10.97	1.402	5.607	0.9368	Medium	10.89	10.97	2.036	8.145	0.9138	Medium	10.89	10.97	2.27	9.081	0.9179	Medium	10.89	10.97	2.263	9.053	0.8418	Medium	10.89	10.97	4.478	17.914	0.9184	Medium	10.89
PH	426	455	LDLQFSEDEKRLLLEKQAGGNPWHQFVENN	11.53	5	27	11.52	11.59	1.769	6.553	0.9054	Medium	11.52	11.59	1.747	6.469	0.8535	High	11.52	11.58	1.88	6.964	0.8943	High	11.52	11.59	2.895	10.724	0.8928	Medium	11.52	11.59	3.135	11.613	0.8611	Medium	11.52	11.59	3.101	11.485	0.8173	Medium	11.52	11.59	5.894	21.831	0.8211	Medium	11.52
PH	428	439	LQFSEDEKRLLL	11.53	2	10	11.43	11.52	0.633	6.328	0.9276	Medium	11.43	11.52	0.632	6.324	0.9349	Medium	11.42	11.52	0.698	6.98	0.924	Medium	11.43	11.52	0.994	9.94	0.9084	Medium	11.43	11.52	1.069	10.694	0.9134	Medium	11.43	11.52	1.08	10.796	0.9056	Medium	11.43	11.52	2.553	25.53	0.9138	Medium	11.43
PH	428	455	LQFSEDEKRLLLEKQAGGNPWHQFVENN	11.01	4	25	10.87	10.95	1.386	5.546	0.9369	Medium	10.87	10.95	1.261	5.046	0.9423	Medium	10.88	10.95	1.419	5.677	0.9349	Medium	10.87	10.95	2.041	8.164	0.9142	Medium	10.88	10.95	2.253	9.013	0.9215	Medium	10.87	10.95	2.288	9.153	0.8074	Medium	10.88	10.95	4.483	17.932	0.9245	Medium	10.88
PH	429	439	QFSEDEKRLLL	10.64	3	9	10.55	10.62	0.535	5.949	0.937	High	10.55	10.62	0.478	5.312	0.9512	High	10.55	10.63	0.574	6.376	0.9502	High	10.55	10.62	0.741	8.23	0.9361	High	10.55	10.62	0.764	8.492	0.9499	High	10.71	10.77	0.716	7.954	0.9213	High	10.55	10.63	1.855	20.609	0.9508	High	10.55
PH	429	455	QFSEDEKRLLLEKQAGGNPWHQFVENN	10.5	4	24	10.54	10.61	1.31	5.458	0.9435	High	10.54	10.61	1.161	4.837	0.9497	High	10.54	10.61	1.343	5.595	0.9537	High	10.54	10.61	1.871	7.796	0.9338	High	10.54	10.61	2.054	8.558	0.9366	High	10.54	10.61	2.224	9.268	0.9098	High	10.54	10.61	4.176	17.4	0.935	High	10.54
PH	430	439	FSEDEKRLLL	10.34	3	8	10.45	10.52	0.261	3.256	0.9583	High	10.45	10.52	0.218	2.719	0.9519	High	10.45	10.53	0.277	3.466	0.96	High	10.45	10.52	0.368	4.599	0.9534	High	10.45	10.52	0.41	5.119	0.9565	High	10.45	10.52	0.482	6.021	0.9534	High	10.45	10.52	1.297	16.212	0.9419	High	10.45
PH	430	455	FSEDEKRLLLEKQAGGNPWHQFVENN	10.45	3	23	10.45	10.51	1.116	4.852	0.9141	Medium	10.45	10.51	1.012	4.401	0.9044	Medium	10.45	10.52	1.21	5.259	0.9095	Medium	10.45	10.51	1.745	7.586	0.8734	Medium	10.45	10.52	1.993	8.663	0.8935	Medium	10.52	10.6	2.002	8.706	0.8949	Medium	10.45	10.52	3.965	17.238	0.9	Medium	10.45
PH	431	439	SEDEKRLLL	9.71	2	7	9.5	9.57	0.129	1.845	0.9198	Medium	9.5	9.57	0.116	1.659	0.9328	Medium	9.5	9.58	0.153	2.186	0.9304	Medium	9.5	9.57	0.25	3.578	0.9414	Medium	9.5	9.58	0.299	4.27	0.9336	Medium	9.5	9.57	0.345	4.935	0.9312	Medium	9.5	9.58	1.097	15.67	0.9284	Medium	9.5
PH	431	450	SEDEKRLLLEKQAGGNPWHQ	8.54	4	17	8.48	8.56	1.17	6.881	0.932	High	8.48	8.56	1.096	6.447	0.9412	High	8.48	8.56	1.253	7.37	0.9376	High	8.48	8.56	1.889	11.11	0.922	High	8.48	8.56	2.015	11.853	0.925	High	8.48	8.56	2.091	12.299	0.8754	Medium	8.48	8.56	3.47	20.414	0.9193	High	8.49
PH	431	455	SEDEKRLLLEKQAGGNPWHQFVENN	10.19	4	22	10.34	10.42	1.066	4.848	0.9488	High	10.34	10.42	0.951	4.321	0.9521	High	10.34	10.43	1.123	5.106	0.953	High	10.34	10.42	1.64	7.453	0.947	High	10.34	10.42	1.801	8.184	0.9531	High	10.34	10.42	1.938	8.807	0.9417	High	10.34	10.42	3.724	16.928	0.9388	High	10.34
PH	431	456	SEDEKRLLLEKQAGGNPWHQFVENNL	11.52	4	23	11.57	11.65	0.981	4.266	0.9209	High	11.57	11.65	0.937	4.074	0.9159	High	11.57	11.64	1.068	4.641	0.9164	High	11.57	11.65	1.529	6.646	0.9256	High	11.57	11.65	1.725	7.5	0.9144	High	11.57	11.65	1.802	7.835	0.9234	High	11.57	11.65	3.58	15.566	0.9225	High	11.57
PH	434	439	EKRLLL	8.79	2	4	8.93	9.01	0.092	2.296	0.965	Medium	8.93	9	0.051	1.27	0.9532	Medium	8.93	9.01	0.084	2.105	0.9567	Medium	8.93	9	0.154	3.854	0.9128	Medium	8.93	9	0.189	4.73	0.9586	Medium	8.93	9	0.205	5.12	0.9594	Medium	8.93	9.01	0.593	14.824	0.9629	Medium	8.93
PH	434	456	EKRLLLEKQAGGNPWHQFVENNL	11.27	5	20	11.31	11.38	0.92	4.602	0.9296	Medium	11.31	11.38	0.792	3.958	0.9201	Medium	11.32	11.38	0.941	4.706	0.9227	Medium	11.31	11.38	1.266	6.332	0.9047	Medium	11.31	11.38	1.357	6.787	0.9109	Medium	11.31	11.38	1.523	7.617	0.9	Medium	11.31	11.38	2.582	12.911	0.9165	Medium	11.31
PH	440	454	EKQAGGNPWHQFVEN	10.14	3	12	10.12	10.17	0.975	8.128	0.8232	Medium	10.11	10.17	0.856	7.133	0.8731	Medium	10.11	10.17	1.131	9.428	0.8311	Medium	10.03	10.1	1.582	13.187	0.7359	Medium	10.11	10.17	1.64	13.663	0.8366	Medium	10.22	10.29	1.69	14.08	0.8048	Medium	10.11	10.17	2.606	21.72	0.8736	Medium	10.11
PH	440	455	EKQAGGNPWHQFVENN	10.09	2	13	10.21	10.27	0.994	7.649	0.9585	High	10.2	10.27	0.857	6.592	0.9566	High	10.21	10.27	0.997	7.672	0.9555	High	10.15	10.23	1.431	11.009	0.9303	High	10.2	10.27	1.547	11.898	0.9471	High	10.31	10.38	1.632	12.553	0.9441	High	10.21	10.27	2.574	19.803	0.9489	High	10.21
PH	440	456	EKQAGGNPWHQFVENNL	11.88	2	14	11.91	11.98	0.867	6.192	0.9517	High	11.92	11.98	0.784	5.601	0.9563	High	11.92	11.99	0.911	6.507	0.9509	High	11.91	11.98	1.229	8.779	0.9424	High	11.92	11.98	1.368	9.769	0.9434	High	12.02	12.1	1.416	10.112	0.9333	High	11.92	11.98	2.344	16.743	0.947	High	11.92
PH	456	470	LILKMGPVDKRKGLF	9.93	3	12	9.73	9.81	2.648	22.066	0.9407	High	9.73	9.81	2.543	21.191	0.9463	High	9.74	9.81	2.673	22.273	0.9492	High	9.73	9.81	3.114	25.95	0.9278	Medium	9.73	9.81	3.22	26.831	0.9374	Medium	9.93	10.01	3.284	27.369	0.9133	High	9.74	9.81	3.319	27.658	0.9507	High	9.74
PH	456	477	LILKMGPVDKRKGLFARRRQLL	8.85	5	19	8.85	8.92	2.966	15.612	0.95	High	8.84	8.92	2.787	14.667	0.9418	High	8.85	8.92	3.098	16.304	0.9477	High	8.84	8.92	3.729	19.624	0.951	High	8.84	8.92	3.861	20.321	0.9538	High	8.84	8.92	3.978	20.936	0.9464	High	8.85	8.92	4.02	21.159	0.939	High	8.85
PH	457	469	ILKMGPVDKRKGL	7.01	4	10	6.87	6.95	2.235	22.347	0.8765	Medium	6.87	6.95	2.2	21.999	0.8707	Medium	6.87	6.95	2.23	22.304	0.8772	Medium	6.81	6.89	2.639	26.386	0.8172	Medium	6.87	6.95	2.562	25.616	0.782	Medium	7.02	7.09	2.543	25.432	0.8571	Medium	6.87	6.95	2.72	27.203	0.885	Medium	6.87
PH	457	470	ILKMGPVDKRKGLF	8.96	3	11	8.89	8.97	2.604	23.67	0.9522	High	8.89	8.96	2.509	22.808	0.9446	High	8.89	8.96	2.676	24.325	0.9492	High	8.88	8.96	3.13	28.456	0.9547	High	8.89	8.96	3.281	29.825	0.9511	High	9.04	9.11	3.112	28.289	0.9163	High	8.89	8.96	3.332	30.288	0.9226	High	8.89
PH	457	477	ILKMGPVDKRKGLFARRRQLL	8.11	4	18	8.18	8.26	2.952	16.399	0.9489	High	8.18	8.26	2.895	16.086	0.9566	High	8.18	8.26	3.106	17.258	0.9495	High	8.18	8.25	3.794	21.079	0.9539	High	8.18	8.26	3.933	21.852	0.9543	High	8.18	8.25	3.982	22.124	0.9523	High	8.18	8.26	4.032	22.401	0.9493	High	8.18
PH	458	476	LKMGPVDKRKGLFARRRQL	7.79	5	16	7.19	7.26	3.021	18.879	0.9489	High	7.19	7.26	3.056	19.099	0.9586	High	7.19	7.26	3.102	19.385	0.9487	High	7.19	7.26	3.953	24.709	0.9614	High	7.19	7.26	4.018	25.113	0.9594	High	7.19	7.26	3.921	24.509	0.9514	High	7.19	7.26	4.163	26.02	0.9562	High	7.19
PH	459	470	KMGPVDKRKGLF	7.59	2	9	7.43	7.51	2.545	28.276	0.9564	High	7.43	7.51	2.507	27.855	0.9371	High	7.43	7.51	2.604	28.929	0.9534	High	7.38	7.46	3.206	35.626	0.9272	High	7.47	7.54	3.298	36.641	0.949	High	7.52	7.58	3.212	35.689	0.9493	High	7.44	7.51	3.245	36.057	0.9491	High	7.44
PH	459	477	KMGPVDKRKGLFARRRQLL	7.5	5	16	7.18	7.25	3.027	18.921	0.9508	High	7.18	7.25	3.083	19.267	0.9569	High	7.18	7.25	3.088	19.302	0.9514	High	7.18	7.25	3.96	24.75	0.9606	High	7.18	7.25	4.057	25.357	0.96	High	7.18	7.25	3.926	24.535	0.9496	High	7.18	7.25	4.17	26.064	0.9567	High	7.18
PH	459	484	KMGPVDKRKGLFARRRQLLLTEGPHL	8.52	5	22	8.5	8.57	3.627	16.487	0.9173	High	8.5	8.57	3.379	15.357	0.9128	High	8.5	8.57	3.618	16.444	0.9191	High	8.5	8.57	4.397	19.986	0.9023	High	8.5	8.57	4.276	19.436	0.8768	Medium	8.66	8.73	4.394	19.974	0.8617	Medium	8.5	8.57	4.553	20.695	0.9242	High	8.5
PH	478	484	LTEGPHL	8.52	1	4	8.32	8.4	0.957	23.932	0.9225	High	8.31	8.4	0.931	23.282	0.9273	High	8.32	8.4	1.013	25.325	0.911	High	8.31	8.4	0.946	23.661	0.9376	High	8.32	8.4	0.988	24.699	0.9283	High	8.31	8.4	1.02	25.496	0.9509	High	8.32	8.4	1.016	25.391	0.9039	High	8.32
PH	478	485	LTEGPHLY	9.16	1	5	9.17	9.23	0.975	19.51	0.9101	High	9.16	9.23	0.953	19.065	0.9431	High	9.16	9.23	1.029	20.587	0.9132	High	9.16	9.23	0.961	19.21	0.9303	High	9.16	9.23	1.005	20.107	0.914	High	9.16	9.23	1.05	20.993	0.8522	Medium	9.16	9.23	1.029	20.573	0.9434	High	9.17
PH	478	514	LTEGPHLYYVDPVNKVLKGEIPWSQELRPEAKNFKTF	11.84	5	31	11.81	11.87	4.263	13.75	0.8731	Medium	11.81	11.87	4.207	13.571	0.9144	Medium	11.8	11.87	4.464	14.4	0.8895	Medium	11.81	11.87	6.465	20.856	0.8711	Medium	11.81	11.88	7.006	22.601	0.8726	Medium	11.81	11.87	6.837	22.056	0.8588	Medium	11.81	11.88	10.501	33.873	0.8927	Medium	11.81
PH	485	501	YYVDPVNKVLKGEIPWS	12.68	3	13	12.71	12.77	1.462	11.246	0.85	Medium	12.65	12.71	1.324	10.185	0.9026	Medium	12.7	12.77	1.535	11.806	0.868	Medium	12.7	12.77	3.088	23.752	0.8391	Medium	12.71	12.77	3.119	23.991	0.8371	Medium	12.79	12.85	3.209	24.687	0.9045	Medium	12.71	12.77	5.964	45.874	0.8773	Medium	12.71
PH	485	502	YYVDPVNKVLKGEIPWSQ	12.35	3	14	12.41	12.47	2.09	14.932	0.8664	Medium	12.4	12.47	1.903	13.592	0.9086	Medium	12.4	12.47	2.197	15.692	0.8807	Medium	12.4	12.47	3.618	25.841	0.8375	Medium	12.4	12.47	3.828	27.34	0.8407	Medium	12.53	12.59	3.773	26.954	0.8856	Medium	12.4	12.47	6.574	46.954	0.8198	Medium	12.41
PH	485	503	YYVDPVNKVLKGEIPWSQE	12.25	3	15	12.23	12.31	2.504	16.691	0.939	High	12.23	12.3	2.316	15.442	0.9303	High	12.24	12.3	2.574	17.158	0.9456	High	12.23	12.3	4.267	28.45	0.9413	High	12.24	12.3	4.433	29.556	0.9485	High	12.38	12.44	4.29	28.602	0.9396	High	12.24	12.3	7.135	47.564	0.9452	High	12.24
PH	485	510	YYVDPVNKVLKGEIPWSQELRPEAKN	11.26	4	21	11.29	11.37	3.342	15.913	0.8932	High	11.29	11.37	3.162	15.055	0.8886	High	11.29	11.37	3.443	16.398	0.8996	High	11.29	11.37	5.455	25.979	0.904	High	11.29	11.37	5.715	27.215	0.9074	High	11.29	11.37	5.765	27.453	0.8984	High	11.29	11.37	8.971	42.72	0.9023	High	11.29
PH	485	511	YYVDPVNKVLKGEIPWSQELRPEAKNF	11.81	3	22	11.79	11.86	3.94	17.911	0.8552	Medium	11.79	11.86	3.797	17.26	0.8403	Medium	11.79	11.85	4.137	18.806	0.8224	Medium	11.86	11.93	6.039	27.45	0.7914	Medium	11.83	11.9	6.385	29.022	0.8175	Medium	11.79	11.86	6.263	28.468	0.7705	Medium	11.79	11.86	9.632	43.782	0.861	Medium	11.79
PH	485	513	YYVDPVNKVLKGEIPWSQELRPEAKNFKT	11.11	5	24	11.11	11.17	4.148	17.282	0.8421	Medium	11.06	11.13	3.912	16.301	0.8949	Medium	11.11	11.17	4.153	17.304	0.871	Medium	11.1	11.17	6.357	26.489	0.8393	Medium	11.1	11.17	6.702	27.926	0.8417	Medium	11.19	11.27	6.646	27.692	0.8513	Medium	11.1	11.17	10.517	43.82	0.8663	Medium	11.1
PH	485	514	YYVDPVNKVLKGEIPWSQELRPEAKNFKTF	11.62	5	25	11.71	11.78	3.719	14.876	0.9147	High	11.71	11.78	3.545	14.18	0.9166	High	11.7	11.78	3.876	15.505	0.9175	High	11.56	11.63	6.227	24.907	0.9199	High	11.71	11.78	6.292	25.167	0.9301	High	11.7	11.78	6.283	25.131	0.9244	High	11.71	11.78	9.88	39.518	0.9269	High	11.71
PH	485	515	YYVDPVNKVLKGEIPWSQELRPEAKNFKTFF	12.5	5	26	12.52	12.59	3.683	14.165	0.9265	High	12.52	12.59	3.587	13.796	0.9361	High	12.52	12.59	3.873	14.898	0.9277	High	12.52	12.59	5.935	22.827	0.9282	High	12.52	12.59	6.261	24.08	0.9327	High	12.52	12.59	6.28	24.155	0.9202	High	12.52	12.59	9.874	37.977	0.9344	High	12.52
PH	485	522	YYVDPVNKVLKGEIPWSQELRPEAKNFKTFFVHTPNRT	11.71	5	32	11.61	11.69	4.461	13.941	0.8111	Medium	11.61	11.69	4.338	13.558	0.7504	Medium	11.61	11.69	4.848	15.15	0.7913	Medium	11.61	11.69	6.723	21.008	0.7697	Medium	11.61	11.69	7.24	22.626	0.7848	Medium	11.74	11.81	7.072	22.101	0.7555	Medium	11.62	11.69	11.098	34.682	0.7518	Medium	11.62
PH	486	510	YVDPVNKVLKGEIPWSQELRPEAKN	11.01	5	20	10.92	10.99	3.472	17.359	0.924	High	10.93	10.99	3.221	16.106	0.9375	High	10.93	11	3.583	17.917	0.929	High	10.85	10.92	5.843	29.213	0.8755	Medium	10.93	10.99	5.952	29.76	0.9185	High	11.1	11.17	5.799	28.994	0.9118	High	10.93	10.99	9.205	46.023	0.9428	High	10.93
PH	486	514	YVDPVNKVLKGEIPWSQELRPEAKNFKTF	11.52	5	24	11.49	11.56	3.803	15.845	0.856	Medium	11.49	11.55	3.641	15.169	0.8802	Medium	11.48	11.55	3.902	16.258	0.8673	Medium	11.49	11.55	6.124	25.518	0.8487	Medium	11.49	11.56	6.444	26.85	0.8723	Medium	11.49	11.55	6.514	27.141	0.8444	Medium	11.49	11.56	10.068	41.95	0.8753	Medium	11.49
PH	504	514	LRPEAKNFKTF	7.81	3	8	7.87	7.95	1.708	21.349	0.9565	High	7.87	7.95	1.688	21.101	0.953	High	7.87	7.95	1.775	22.186	0.9582	High	7.74	7.81	2.379	29.735	0.9277	Medium	7.87	7.95	2.467	30.832	0.9494	High	7.87	7.94	2.431	30.393	0.9502	High	7.87	7.95	3.364	42.047	0.9473	High	7.87
PH	511	515	FKTFF	12.36	1	3	12.26	12.32	0.098	3.269	0.9129	Medium	12.25	12.32	0.071	2.362	0.9238	Medium	12.25	12.32	0.067	2.239	0.9058	Medium	12.25	12.32	0.103	3.423	0.8846	Medium	12.25	12.32	0.127	4.227	0.9145	Medium	12.25	12.32	0.124	4.147	0.8418	Medium	12.25	12.32	0.186	6.197	0.9332	Medium	12.25
PH	515	522	FVHTPNRT	5.43	2	5	5.01	5.08	1.823	36.454	0.9235	High	5.01	5.07	1.806	36.118	0.9175	High	5.01	5.08	1.863	37.253	0.9202	High	5.01	5.07	2.165	43.307	0.9166	High	5.14	5.21	2.208	44.165	0.8999	High	5.01	5.07	2.239	44.785	0.9375	High	5.01	5.08	2.426	48.51	0.929	High	5.01
PH	515	523	FVHTPNRTY	6.41	2	6	6.46	6.53	1.565	26.086	0.853	Medium	6.46	6.53	1.567	26.109	0.8716	Medium	6.46	6.53	1.576	26.271	0.8844	Medium	6.53	6.6	1.899	31.647	0.7671	Medium	6.46	6.53	2.012	33.532	0.8323	Medium	6.58	6.65	1.948	32.474	0.8673	Medium	6.46	6.53	2.112	35.204	0.8241	Medium	6.46
PH	515	524	FVHTPNRTYY	7.76	2	7	7.77	7.83	1.618	23.116	0.9431	High	7.76	7.83	1.582	22.594	0.947	High	7.76	7.83	1.662	23.747	0.9396	High	7.67	7.73	2.431	34.734	0.9359	High	7.76	7.83	2.488	35.54	0.9494	High	7.76	7.83	2.474	35.34	0.9096	High	7.76	7.83	2.644	37.773	0.9501	High	7.76
PH	515	541	FVHTPNRTYYLMDPSGNAHKWCRKIQE	9.26	4	23	9.3	9.37	1.492	6.488	0.9423	High	9.3	9.37	1.315	5.718	0.9526	High	9.3	9.37	1.503	6.533	0.951	High	9.3	9.37	2.067	8.988	0.935	High	9.3	9.37	2.223	9.667	0.9331	High	9.3	9.37	2.386	10.376	0.9073	High	9.3	9.37	2.999	13.041	0.9441	High	9.3
PH	515	542	FVHTPNRTYYLMDPSGNAHKWCRKIQEV	10.04	5	24	10.05	10.12	1.532	6.382	0.9495	High	10.04	10.12	1.317	5.486	0.9537	High	10.05	10.12	1.545	6.438	0.9383	High	10.04	10.12	2.012	8.384	0.9326	High	10.05	10.12	2.185	9.102	0.9294	High	10.19	10.26	2.329	9.706	0.9338	High	10.05	10.12	3.012	12.551	0.9398	High	10.05
PH	515	553	FVHTPNRTYYLMDPSGNAHKWCRKIQEVWRQRYQSHPDA	11.39	5	34	11.35	11.41	1.969	5.792	0.8514	Medium	11.34	11.41	2.129	6.261	0.8329	Medium	11.35	11.41	2.353	6.921	0.8553	Medium	11.43	11.5	3.173	9.331	0.7227	Medium	11.35	11.41	3.558	10.463	0.786	Medium	11.48	11.55	3.458	10.171	0.7864	Medium	11.35	11.41	5.445	16.014	0.8452	Medium	11.35
PH	516	522	VHTPNRT	3.86	2	4	4.04	4.12	1.776	44.41	0.8941	High	3.98	4.06	1.716	42.906	0.8239	Medium	4.08	4.15	1.78	44.512	0.9414	High	4.04	4.12	2.024	50.603	0.8974	High	4.08	4.15	2.053	51.329	0.8024	Medium	4.04	4.12	2.076	51.904	0.8638	Medium	4.04	4.12	2.321	58.018	0.9388	High	4.04
PH	516	541	VHTPNRTYYLMDPSGNAHKWCRKIQE	9.16	5	22	9.06	9.13	1.418	6.446	0.9236	High	9.05	9.13	1.29	5.864	0.9338	High	9.06	9.13	1.524	6.926	0.9347	High	9.05	9.13	2.091	9.503	0.9172	High	9.05	9.13	2.304	10.471	0.9114	High	9.05	9.13	2.445	11.115	0.7974	Medium	9.06	9.13	3.075	13.978	0.9155	High	9.06
PH	523	527	YYLMD	11.29	1	3	11.37	11.44	0.176	5.875	0.8713	Medium	11.37	11.44	0.121	4.019	0.8922	Medium	11.37	11.43	0.184	6.132	0.9101	Medium	11.37	11.44	0.125	4.18	0.8482	Medium	11.37	11.44	0.143	4.752	0.8769	Medium	11.47	11.54	0.194	6.475	0.9299	Medium	11.37	11.44	0.163	5.448	0.8902	Medium	11.37
PH	523	541	YYLMDPSGNAHKWCRKIQE	9.98	4	16	9.8	9.87	0.64	4.002	0.9486	High	9.8	9.87	0.506	3.165	0.9354	High	9.8	9.87	0.64	3.998	0.9447	High	9.8	9.87	0.781	4.88	0.9522	High	9.8	9.87	0.929	5.806	0.9503	High	9.8	9.87	1.125	7.033	0.9307	High	9.8	9.87	1.538	9.615	0.9344	High	9.8
PH	523	542	YYLMDPSGNAHKWCRKIQEV	10.8	4	17	10.56	10.64	0.825	4.854	0.9384	High	10.56	10.64	0.646	3.8	0.9522	High	10.57	10.64	0.859	5.053	0.9536	High	10.56	10.64	0.929	5.462	0.9375	High	10.57	10.64	1.066	6.268	0.9424	High	10.56	10.64	1.292	7.598	0.8106	Medium	10.57	10.64	1.738	10.226	0.943	High	10.57
PH	523	556	YYLMDPSGNAHKWCRKIQEVWRQRYQSHPDAAVQ	11.84	4	30	11.81	11.88	3.17	10.567	0.9369	Medium	11.82	11.88	3.202	10.675	0.9407	Medium	11.81	11.89	3.377	11.256	0.9375	Medium	11.81	11.88	4.298	14.326	0.9261	Medium	11.82	11.88	4.617	15.389	0.9167	Medium	11.81	11.88	4.755	15.85	0.9037	Medium	11.82	11.88	6.853	22.843	0.9303	Medium	11.82
PH	525	541	LMDPSGNAHKWCRKIQE	8.53	4	14	8.27	8.34	0.627	4.477	0.957	High	8.27	8.34	0.515	3.676	0.9562	High	8.27	8.34	0.715	5.107	0.9581	High	8.27	8.34	0.87	6.216	0.9564	High	8.27	8.34	1.015	7.252	0.95	High	8.36	8.42	1.081	7.72	0.9415	High	8.28	8.34	1.623	11.595	0.9416	High	8.28
PH	542	553	VWRQRYQSHPDA	6.04	3	9	5.81	5.89	1.667	18.526	0.953	High	5.81	5.89	1.7	18.894	0.9527	High	5.81	5.89	1.73	19.222	0.9531	High	5.76	5.83	2.229	24.764	0.9457	High	5.9	5.96	2.323	25.812	0.9276	High	5.81	5.89	2.345	26.056	0.9315	High	5.81	5.89	3.561	39.569	0.9497	High	5.82
PH	542	556	VWRQRYQSHPDAAVQ	6.42	3	12	6.22	6.29	3.383	28.19	0.944	High	6.22	6.29	3.409	28.407	0.9487	High	6.22	6.29	3.457	28.807	0.9374	High	6.22	6.29	4.363	36.358	0.9534	High	6.22	6.29	4.576	38.136	0.9531	High	6.22	6.29	4.483	37.356	0.9522	High	6.23	6.29	6.033	50.272	0.9514	High	6.23
PH	543	556	WRQRYQSHPDAAVQ	6.03	4	11	5.88	5.96	3.324	30.219	0.9554	High	5.88	5.96	3.371	30.65	0.9614	High	5.88	5.96	3.399	30.903	0.9637	High	5.85	5.92	4.234	38.489	0.938	High	5.95	6.02	4.34	39.454	0.9427	High	5.88	5.95	4.351	39.555	0.9437	High	5.88	5.96	5.782	52.56	0.9519	High	5.88
[truncated: 47 more columns]
